# Supplementary material for: 2-Ethyl-8-methoxy­methyl-4-oxo-4H-chromen-7-yl (1S,4R)-4,7,7-trimethyl-3-oxo-2-oxabicyclo­[2.2.1]heptane-1-carboxyl­ate
Source: Acta Crystallogr Sect E Struct Rep Online. 2010 May 26;66(Pt 6):o1459. doi: 10.1107/S1600536810018921 (PMC2979559; doi:10.1107/S1600536810018921)
Supplement: Supplementary file 2 [file e-66-o1459-Isup2.hkl]

# 
# h,k,l, Fc-squared, Fo-squared, sigma(Fo-squared) and status flag 
# 
data_I
_shelx_title '     a00324b in P2(1)' 
_shelx_refln_list_code          4 
_shelx_F_calc_maximum      100.35 
_exptl_crystal_F_000       440.00 
_reflns_d_resolution_high  0.8346 
 
loop_ 
 _symmetry_equiv_pos_as_xyz 
 'x, y, z' 
 '-x, y+1/2, -z' 
 
_cell_length_a     7.6319 
_cell_length_b    14.1588 
_cell_length_c    10.5793 
_cell_angle_alpha  90.000 
_cell_angle_beta  109.240 
_cell_angle_gamma  90.000 
 
_shelx_F_squared_multiplier     1.000 
 
loop_ 
 _refln_index_h 
 _refln_index_k 
 _refln_index_l 
 _refln_F_squared_calc 
 _refln_F_squared_meas 
 _refln_F_squared_sigma 
 _refln_observed_status 
   1   0   0     9183.87     9319.80     69.85 o 
   2   0   0      389.92      362.01      5.77 o 
   3   0   0      326.19      331.31      5.31 o 
   4   0   0       25.62       19.71      1.76 o 
   5   0   0      286.02      282.84      6.31 o 
   6   0   0       39.23       31.71      4.28 o 
   7   0   0        9.69        7.05      2.76 o 
   8   0   0        0.81        1.70      2.16 o 
   1   1   0     2503.57     2459.02     46.47 o 
   2   1   0     1026.44      998.16      9.24 o 
   3   1   0       54.18       60.75      1.85 o 
   4   1   0        4.58        3.49      0.86 o 
   5   1   0      131.45      125.97      3.75 o 
   6   1   0       92.16       91.39      4.85 o 
   7   1   0       22.42       14.73      2.85 o 
   8   1   0        8.27       10.14      2.07 o 
   0   2   0     2276.11     2320.95     92.74 o 
   1   2   0     1779.42     1719.49     74.43 o 
   2   2   0      969.32     1044.17     31.97 o 
   3   2   0      410.85      420.22      4.68 o 
   4   2   0       45.03       52.18      3.71 o 
   5   2   0       33.38       37.40      2.66 o 
   6   2   0        0.63        0.32      1.14 o 
   7   2   0       13.44       12.74      3.53 o 
   8   2   0        4.18        5.21      1.68 o 
   1   3   0     1240.04     1245.43     13.98 o 
   2   3   0      488.90      510.37     18.88 o 
   3   3   0     1573.90     1732.51     48.77 o 
   4   3   0      194.75      236.11     11.48 o 
   5   3   0      144.53      149.45     12.37 o 
   6   3   0       13.27       11.01      1.56 o 
   7   3   0        2.61        2.33      1.60 o 
   8   3   0        2.28        3.39      1.99 o 
   0   4   0     1277.48     1360.60     20.56 o 
   1   4   0      227.36      205.92      2.28 o 
   2   4   0      100.58       93.50      3.84 o 
   3   4   0      372.32      404.70     12.68 o 
   4   4   0        9.11        9.42      1.51 o 
   5   4   0       95.31       90.31     10.64 o 
   6   4   0      186.07      186.93      6.17 o 
   7   4   0        7.46        5.92      2.00 o 
   8   4   0        1.65        4.94      3.16 o 
   1   5   0      705.77      748.97      7.75 o 
   2   5   0        7.21        7.78      0.72 o 
   3   5   0       60.76       62.93      5.15 o 
   4   5   0      348.61      306.23      6.55 o 
   5   5   0       46.69       44.46      3.01 o 
   6   5   0        5.00        5.73      1.65 o 
   7   5   0        2.40        4.24      1.69 o 
   8   5   0        3.81        4.66      1.86 o 
   0   6   0     2092.02     2236.00     72.78 o 
   1   6   0      986.11     1061.55     16.36 o 
   2   6   0      167.11      180.63      8.39 o 
   3   6   0       63.24       54.05      3.57 o 
   4   6   0       27.25       26.24      2.08 o 
   5   6   0       29.94       24.59      2.36 o 
   6   6   0      163.61      157.32      9.81 o 
   7   6   0        8.70        9.32      2.03 o 
   8   6   0        2.61        5.46      1.88 o 
   1   7   0      739.80      818.10     28.82 o 
   2   7   0      153.98      152.63      9.34 o 
   3   7   0       35.14       32.67      3.19 o 
   4   7   0        4.21        4.54      1.32 o 
   5   7   0       14.60       11.93      1.79 o 
   6   7   0       26.39       21.53      2.48 o 
   7   7   0        1.42        1.82      1.46 o 
   0   8   0       30.04       32.80      1.70 o 
   1   8   0       31.03       27.25      1.14 o 
   2   8   0      146.72      149.03      6.64 o 
   3   8   0      175.92      164.79     10.87 o 
   4   8   0       10.45       10.77      1.36 o 
   5   8   0       37.12       38.57      2.83 o 
   6   8   0       46.37       53.22      3.72 o 
   7   8   0        1.52        1.94      1.48 o 
   1   9   0       95.92      100.66      2.11 o 
   2   9   0       36.78       35.45      2.60 o 
   3   9   0      376.55      362.70     32.28 o 
   4   9   0      177.23      166.66      8.58 o 
   5   9   0       33.75       32.30      2.36 o 
   6   9   0        2.96        4.11      2.15 o 
   7   9   0        0.07        0.87      1.34 o 
   0  10   0      954.69     1010.59      9.91 o 
   1  10   0       20.79       23.87      1.21 o 
   2  10   0       93.14       76.80     14.92 o 
   3  10   0       94.52       91.07      9.50 o 
   4  10   0       48.71       43.70      6.87 o 
   5  10   0       11.99       12.26      1.76 o 
   6  10   0        2.32        4.30      2.88 o 
   1  11   0       97.79       95.46      2.62 o 
   2  11   0      213.90      193.58     14.26 o 
   3  11   0      182.65      154.83     21.01 o 
   4  11   0       16.92       15.00      2.23 o 
   5  11   0        2.65        1.69      1.41 o 
   6  11   0       12.68       14.74      2.47 o 
   0  12   0       26.04       25.49      1.85 o 
   1  12   0       22.80       24.10      1.63 o 
   2  12   0       86.02       89.31      9.44 o 
   3  12   0       36.77       35.90      2.96 o 
   4  12   0        7.47        7.72      1.97 o 
   5  12   0       12.47       17.32      2.43 o 
   6  12   0        6.36        9.03      2.08 o 
   1  13   0        3.00        3.94      1.35 o 
   2  13   0        5.64        2.05      1.50 o 
   3  13   0       69.40       75.26     11.37 o 
   4  13   0        5.32        3.14      1.59 o 
   5  13   0        5.07        5.86      1.93 o 
   0  14   0       75.09       64.35      3.69 o 
   1  14   0       44.47       44.60      2.83 o 
   2  14   0        4.59        2.42      1.47 o 
   3  14   0        2.91        2.63      2.05 o 
   4  14   0        4.71        5.23      1.78 o 
   1  15   0       35.50       33.55      4.03 o 
   2  15   0        9.40        7.72      1.98 o 
   3  15   0        3.09        4.03      1.66 o 
   4  15   0       28.23       31.24      6.33 o 
   0  16   0       26.25       27.90      4.64 o 
   1  16   0        4.47        3.43      1.35 o 
   2  16   0        0.90        0.17      1.60 o 
  -8   0   1        0.42        0.49      1.93 o 
  -7   0   1      131.93      114.84      7.48 o 
  -6   0   1      290.45      246.70     10.23 o 
  -5   0   1        1.57        1.62      1.15 o 
  -4   0   1      614.67      623.69     10.77 o 
  -3   0   1       53.57       54.29      2.96 o 
  -2   0   1      927.65     1084.14     11.89 o 
  -1   0   1     1356.10     1411.20     12.35 o 
   0   0   1     2576.02     2036.08    101.08 o 
   1   0   1     2659.46     2727.77     15.19 o 
   2   0   1      259.30      266.15      3.98 o 
   3   0   1       74.01       59.20      2.36 o 
   4   0   1      388.54      394.81      6.71 o 
   5   0   1       43.13       37.07      4.34 o 
   6   0   1       21.55       18.91      3.91 o 
   7   0   1       10.31       12.56      3.28 o 
   8   0   1        3.62        3.19      2.18 o 
  -8   1   1       15.79       14.03      2.17 o 
  -7   1   1       33.59       32.01      3.40 o 
  -6   1   1      159.08      146.56      5.14 o 
  -5   1   1      248.75      247.33      7.85 o 
  -4   1   1       12.54       13.88      1.27 o 
  -3   1   1     1510.80     1587.04     39.05 o 
  -2   1   1     2361.62     2468.89    112.74 o 
  -1   1   1      193.09      170.11     23.47 o 
   0   1   1     1725.30     1733.82     69.95 o 
   1   1   1     1442.57     1455.56     55.07 o 
   2   1   1     3688.71     3966.33     91.98 o 
   3   1   1      563.93      596.99      5.12 o 
   4   1   1       71.55       78.39      2.13 o 
   5   1   1      496.30      481.09      7.33 o 
   6   1   1      383.74      381.12     14.65 o 
   7   1   1        6.44        7.53      2.05 o 
   8   1   1        6.44        6.13      1.97 o 
  -8   2   1        0.13        1.21      1.31 o 
  -7   2   1       18.13       18.82      2.38 o 
  -6   2   1      288.76      276.00      7.07 o 
  -5   2   1       58.10       59.13      3.09 o 
  -4   2   1      685.56      708.99      9.55 o 
  -3   2   1      343.94      378.31     11.90 o 
  -2   2   1      649.96      631.07      6.03 o 
  -1   2   1      907.32      652.85    192.96 o 
   0   2   1      326.30      320.53     15.17 o 
   1   2   1      126.15      114.73      2.29 o 
   2   2   1      359.61      347.64      5.14 o 
   3   2   1      867.17      989.47     40.10 o 
   4   2   1      183.78      180.80     13.09 o 
   5   2   1       81.33       84.59      3.27 o 
   6   2   1      162.74      164.39     17.68 o 
   7   2   1       14.40       11.96      2.26 o 
   8   2   1        3.95        5.89      1.81 o 
  -8   3   1        0.16        1.61      1.31 o 
  -7   3   1        3.68        2.61      2.35 o 
  -6   3   1      194.15      211.85     12.24 o 
  -5   3   1      148.10      150.33      8.45 o 
  -4   3   1      111.98      122.91      7.46 o 
  -3   3   1      228.00      279.35     10.51 o 
  -2   3   1      315.76      310.84      8.06 o 
  -1   3   1       89.92       70.75     14.82 o 
   0   3   1     3525.59     3394.85    196.68 o 
   1   3   1     1337.93     1355.92     79.81 o 
   2   3   1        7.27        8.85      1.07 o 
   3   3   1       53.67       56.24      2.60 o 
   4   3   1      142.15      150.50      4.59 o 
   5   3   1      110.44      103.84      5.36 o 
   6   3   1       34.20       33.44      2.36 o 
   7   3   1       14.14       10.88      2.26 o 
   8   3   1        0.35        0.52      1.52 o 
  -8   4   1        4.11        2.86      1.42 o 
  -7   4   1       13.43       14.00      2.17 o 
  -6   4   1       11.52       10.82      1.84 o 
  -5   4   1       19.95       21.48      2.54 o 
  -4   4   1      113.79      128.34      5.51 o 
  -3   4   1      133.89      159.56      5.66 o 
  -2   4   1      131.31      126.60      5.54 o 
  -1   4   1     1250.36     1274.52     31.20 o 
   0   4   1     1529.93     1616.96     21.84 o 
   1   4   1     2256.25     2218.52     33.24 o 
   2   4   1     2629.36     2718.33     60.84 o 
   3   4   1      975.97     1178.77     12.20 o 
   4   4   1       43.81       43.38      2.69 o 
   5   4   1      121.25      114.84      4.61 o 
   6   4   1        4.33        2.75      1.48 o 
   7   4   1        0.37        1.20      1.59 o 
   8   4   1        0.25        1.63      1.72 o 
  -8   5   1       12.26       10.79      2.55 o 
  -7   5   1        0.64        1.77      1.60 o 
  -6   5   1       34.01       36.36      2.95 o 
  -5   5   1        3.05        1.79      1.30 o 
  -4   5   1       50.42       51.48      2.80 o 
  -3   5   1      371.44      421.16     11.37 o 
  -2   5   1       62.47       58.74      1.83 o 
  -1   5   1      251.33      248.99     21.40 o 
   0   5   1      349.12      338.15     36.59 o 
   1   5   1      194.20      183.95      2.52 o 
   2   5   1      168.78      155.93      6.13 o 
   3   5   1      429.12      488.86     11.33 o 
   4   5   1       19.29       19.67      1.96 o 
   5   5   1       45.52       46.57      5.31 o 
   6   5   1       41.53       34.93      3.95 o 
   7   5   1        9.90        9.02      2.48 o 
  -8   6   1        5.89        6.42      2.72 o 
  -7   6   1       39.65       43.30      3.52 o 
  -6   6   1       14.24       12.86      2.07 o 
  -5   6   1       67.26       61.41      3.31 o 
  -4   6   1       11.34       10.40      1.51 o 
  -3   6   1       37.62       38.93      3.27 o 
  -2   6   1        4.94        5.52      0.77 o 
  -1   6   1      554.34      468.30     51.95 o 
   0   6   1      654.95      716.24     26.44 o 
   1   6   1      646.14      644.07     17.60 o 
   2   6   1      283.63      310.04     15.60 o 
   3   6   1      115.94      105.92      5.33 o 
   4   6   1      194.50      190.59      5.40 o 
   5   6   1       52.41       54.43      3.32 o 
   6   6   1       47.98       48.71      8.54 o 
   7   6   1       15.18       12.84      1.83 o 
  -8   7   1        3.56        2.26      1.52 o 
  -7   7   1        2.88        2.35      1.54 o 
  -6   7   1       32.79       34.10      2.90 o 
  -5   7   1      117.20      125.76      7.94 o 
  -4   7   1       48.25       47.09      2.81 o 
  -3   7   1       65.98       68.23      5.26 o 
  -2   7   1      271.86      268.87      7.97 o 
  -1   7   1     1040.31     1214.38     36.08 o 
   0   7   1     3352.48     3763.06     32.43 o 
   1   7   1      332.95      389.03      9.98 o 
   2   7   1      167.44      178.84     14.73 o 
   3   7   1      168.80      148.83      4.38 o 
   4   7   1       41.03       32.55      2.41 o 
   5   7   1       40.07       43.20      3.05 o 
   6   7   1       24.60       26.25      3.88 o 
   7   7   1        0.71        1.18      1.17 o 
  -7   8   1        3.07        4.16      2.35 o 
  -6   8   1       47.21       50.35      2.96 o 
  -5   8   1        7.10        5.92      1.33 o 
  -4   8   1       24.06       22.43      1.83 o 
  -3   8   1      135.99      117.27     17.93 o 
  -2   8   1      144.03      160.52      7.06 o 
  -1   8   1      280.23      311.52      8.90 o 
   0   8   1      280.82      306.64      3.44 o 
   1   8   1        7.55        8.53      0.89 o 
   2   8   1       36.48       35.41      1.94 o 
   3   8   1       92.79       77.70      4.70 o 
   4   8   1       31.89       32.18      2.47 o 
   5   8   1        2.23        1.78      1.34 o 
   6   8   1       18.54       14.66      2.27 o 
   7   8   1        3.65        5.25      2.12 o 
  -7   9   1        1.02        2.18      1.69 o 
  -6   9   1       13.49       12.54      2.76 o 
  -5   9   1        4.96        3.99      1.75 o 
  -4   9   1      165.78      156.84     16.76 o 
  -3   9   1      316.98      304.25     15.14 o 
  -2   9   1      118.79      107.16      8.71 o 
  -1   9   1       32.50       32.81      1.30 o 
   0   9   1        7.57        6.66      0.81 o 
   1   9   1       86.03       97.53      2.96 o 
   2   9   1       54.83       51.91      2.44 o 
   3   9   1      343.96      309.04     19.83 o 
   4   9   1        8.91        8.25      1.88 o 
   5   9   1       20.80       17.63      1.88 o 
   6   9   1        1.14        0.91      1.44 o 
   7   9   1        3.06        2.95      1.72 o 
  -7  10   1        0.66        4.51      1.82 o 
  -6  10   1        8.32        9.92      2.25 o 
  -5  10   1       14.67       11.87      2.25 o 
  -4  10   1      186.78      195.83     12.91 o 
  -3  10   1       47.41       43.65      4.85 o 
  -2  10   1        6.05        6.41      0.93 o 
  -1  10   1       66.86       72.83      1.97 o 
   0  10   1       14.72       14.61      1.06 o 
   1  10   1      318.19      309.09     13.65 o 
   2  10   1       81.80       70.43      7.77 o 
   3  10   1      485.46      439.15     27.44 o 
   4  10   1       71.86       71.12      7.93 o 
   5  10   1        3.97        3.26      1.26 o 
   6  10   1        0.67        1.76      1.23 o 
  -6  11   1        0.91        0.56      1.99 o 
  -5  11   1       10.19        8.67      2.04 o 
  -4  11   1       41.82       40.15      3.51 o 
  -3  11   1      471.78      470.43     43.43 o 
  -2  11   1      128.11      117.22      9.93 o 
  -1  11   1       46.48       52.76      2.40 o 
   0  11   1       36.69       37.92      1.49 o 
   1  11   1       14.35       10.88      1.49 o 
   2  11   1      212.25      174.73     23.05 o 
   3  11   1        3.36        2.88      1.22 o 
   4  11   1        5.65        3.74      1.39 o 
   5  11   1        0.28        0.32      1.15 o 
   6  11   1       10.36       12.35      2.37 o 
  -6  12   1        4.93        9.72      2.24 o 
  -5  12   1        9.13       11.30      2.28 o 
  -4  12   1        4.23        3.64      1.66 o 
  -3  12   1       19.53       17.56      2.48 o 
  -2  12   1       18.63       21.56      2.48 o 
  -1  12   1       13.15       15.50      1.63 o 
   0  12   1       15.48       13.97      1.15 o 
   1  12   1       37.93       34.05      2.48 o 
   2  12   1      192.67      164.59     20.67 o 
   3  12   1        8.43        5.62      1.20 o 
   4  12   1        7.60        6.52      2.10 o 
   5  12   1        1.21        2.97      1.52 o 
  -5  13   1        2.38        1.40      1.59 o 
  -4  13   1        4.75        5.10      1.89 o 
  -3  13   1       15.91       18.69      4.76 o 
  -2  13   1        0.51        0.00      1.28 o 
  -1  13   1        8.06        8.54      1.11 o 
   0  13   1        7.20        6.89      1.02 o 
   1  13   1       60.11       55.69      2.85 o 
   2  13   1        5.75        6.17      1.71 o 
   3  13   1        5.06        2.67      1.56 o 
   4  13   1        1.55        1.60      1.39 o 
   5  13   1        0.18        2.06      1.43 o 
  -5  14   1        6.16        8.49      2.26 o 
  -4  14   1        3.25        1.15      1.72 o 
  -3  14   1        9.75        6.39      2.57 o 
  -2  14   1        9.84        9.16      2.82 o 
  -1  14   1       42.78       41.36      2.19 o 
   0  14   1       52.28       46.58      2.73 o 
   1  14   1       62.15       53.51      2.92 o 
   2  14   1       15.39       13.42      2.11 o 
   3  14   1       11.54        9.92      2.04 o 
   4  14   1        3.64        2.39      1.54 o 
  -4  15   1        0.26        0.00      1.56 o 
  -3  15   1        8.38       10.01      2.26 o 
  -2  15   1        2.38        1.84      1.54 o 
  -1  15   1        1.72        1.68      1.47 o 
   0  15   1        0.76        2.81      1.34 o 
   1  15   1       11.99       11.08      1.78 o 
   2  15   1        1.46        2.75      1.55 o 
   3  15   1        3.10        4.05      2.13 o 
  -3  16   1        4.54        5.07      2.04 o 
  -2  16   1        2.46        3.91      2.30 o 
  -1  16   1        8.21        7.46      2.59 o 
   0  16   1       15.91       20.50      4.22 o 
   1  16   1        0.97        0.52      2.16 o 
   2  16   1        1.31        0.66      1.54 o 
  -9   0   2        1.73        1.30      1.53 o 
  -8   0   2        1.25        1.26      1.78 o 
  -7   0   2        7.63        9.61      2.80 o 
  -6   0   2      372.12      333.15     12.93 o 
  -5   0   2        0.09        0.00      1.65 o 
  -4   0   2      443.43      432.19      9.30 o 
  -3   0   2        2.34        2.11      1.44 o 
  -2   0   2      208.98      198.14      4.90 o 
  -1   0   2     6580.87     6620.99     58.95 o 
   0   0   2     1620.27     1464.33     22.58 o 
   1   0   2      394.85      416.56      4.64 o 
   2   0   2     2071.65     2305.76     15.64 o 
   3   0   2     1276.99     1354.82     12.93 o 
   4   0   2      176.27      180.88      4.47 o 
   5   0   2        1.41        0.06      1.87 o 
   6   0   2        1.60        0.13      2.54 o 
   7   0   2        6.91        8.67      3.12 o 
   8   0   2       33.22       39.68      5.34 o 
  -8   1   2        3.21        3.29      1.45 o 
  -7   1   2       64.51       49.68      8.99 o 
  -6   1   2      144.96      123.80      4.63 o 
  -5   1   2       14.03       14.23      1.43 o 
  -4   1   2       64.11       58.25      5.55 o 
  -3   1   2      840.21      892.63     19.13 o 
  -2   1   2      231.55      235.53      5.69 o 
  -1   1   2    10069.51    10480.16     73.83 o 
   0   1   2     5742.82     5713.36    117.71 o 
   1   1   2     1452.23     1385.47     36.60 o 
   2   1   2      119.87      122.92      2.03 o 
   3   1   2      110.78      148.08      7.59 o 
   4   1   2      320.48      330.82      9.26 o 
   5   1   2       99.06      108.59      5.34 o 
   6   1   2      147.96      145.66      6.46 o 
   7   1   2        1.27        1.85      1.71 o 
   8   1   2        1.66        1.63      1.67 o 
  -8   2   2        0.45        0.27      1.18 o 
  -7   2   2        1.16        0.43      1.40 o 
  -6   2   2        7.67        9.15      1.76 o 
  -5   2   2       78.87       72.48      3.07 o 
  -4   2   2      705.67      787.60     10.73 o 
  -3   2   2      974.91     1007.55      7.90 o 
  -2   2   2      286.74      274.18     12.33 o 
  -1   2   2     1540.87     1637.38    107.35 o 
   0   2   2       20.36       20.90      1.62 o 
   1   2   2      126.79      119.72      4.95 o 
   2   2   2      115.54      112.14      2.73 o 
   3   2   2      278.87      324.03     13.93 o 
   4   2   2       24.73       26.13      1.78 o 
   5   2   2      119.95      122.84      7.38 o 
   6   2   2       51.53       49.17      6.42 o 
   7   2   2       11.37       11.39      2.61 o 
  -8   3   2        0.42        0.50      1.11 o 
  -7   3   2        8.01        9.36      1.94 o 
  -6   3   2       63.12       69.40      3.74 o 
  -5   3   2       31.11       28.20      1.74 o 
  -4   3   2      305.56      306.96      8.85 o 
  -3   3   2      156.84      165.15      3.07 o 
  -2   3   2      135.18      128.21      2.42 o 
  -1   3   2     1978.20     1987.45     80.06 o 
   0   3   2       43.54       40.62      2.34 o 
   1   3   2      346.71      348.35     13.16 o 
   2   3   2       19.67       18.22      1.18 o 
   3   3   2      158.58      173.83      3.82 o 
   4   3   2       38.82       34.89      2.08 o 
   5   3   2       49.55       56.14      4.42 o 
   6   3   2       13.28       12.48      2.43 o 
   7   3   2        0.05        0.52      1.75 o 
  -8   4   2        3.98        6.98      2.74 o 
  -7   4   2        9.57        9.18      1.88 o 
  -6   4   2       39.44       33.67      2.81 o 
  -5   4   2      182.06      180.88     15.01 o 
  -4   4   2     1071.34     1278.37     23.13 o 
  -3   4   2     1560.53     1628.40     23.95 o 
  -2   4   2      130.16      101.34     23.54 o 
  -1   4   2      499.05      513.38     12.40 o 
   0   4   2      195.22      176.68      9.35 o 
   1   4   2      940.57      963.55     38.30 o 
   2   4   2       20.73       17.60      1.49 o 
   3   4   2      334.90      349.24      7.98 o 
   4   4   2        4.35        5.58      1.12 o 
   5   4   2        2.89        2.26      1.14 o 
   6   4   2        3.30        3.40      1.20 o 
   7   4   2        9.88       10.15      2.78 o 
  -8   5   2        0.67        0.90      1.47 o 
  -7   5   2       15.52       13.64      2.15 o 
  -6   5   2       33.67       30.65      2.73 o 
  -5   5   2       78.50       76.60      3.61 o 
  -4   5   2       44.24       44.18      1.96 o 
  -3   5   2       81.25       76.72      2.94 o 
  -2   5   2      623.41      429.47    117.27 o 
  -1   5   2      331.96      339.30      9.10 o 
   0   5   2       89.02       89.79      6.55 o 
   1   5   2       22.34       22.58      1.23 o 
   2   5   2       46.96       44.18      2.21 o 
   3   5   2      267.33      274.01     15.16 o 
   4   5   2       16.55       15.48      1.78 o 
   5   5   2       73.58       58.79      8.28 o 
   6   5   2       56.40       45.35      3.12 o 
   7   5   2       17.28       21.53      6.20 o 
  -8   6   2        9.52        9.14      2.89 o 
  -7   6   2       23.07       24.43      2.71 o 
  -6   6   2       76.31       77.54      4.10 o 
  -5   6   2       58.76       60.62      3.36 o 
  -4   6   2       15.61       15.17      1.60 o 
  -3   6   2       39.18       41.50      3.84 o 
  -2   6   2       48.53       39.44      3.46 o 
  -1   6   2      346.33      384.35      6.22 o 
   0   6   2      273.10      266.27     23.77 o 
   1   6   2      280.12      323.64     13.47 o 
   2   6   2      508.52      447.27     26.66 o 
   3   6   2       31.12       28.41      2.16 o 
   4   6   2       10.21       11.26      1.70 o 
   5   6   2      103.66      112.88     14.61 o 
   6   6   2       14.70       14.88      1.82 o 
   7   6   2        6.98        9.69      2.31 o 
  -8   7   2        0.94        2.12      2.25 o 
  -7   7   2       27.09       29.00      4.49 o 
  -6   7   2        3.77        6.04      1.37 o 
  -5   7   2       30.15       31.72      2.11 o 
  -4   7   2       93.51       92.59      5.27 o 
  -3   7   2       84.93       87.21      6.50 o 
  -2   7   2        2.70        2.78      0.68 o 
  -1   7   2      441.03      469.82      5.22 o 
   0   7   2      243.50      248.91     32.70 o 
   1   7   2      207.41      190.68     15.09 o 
   2   7   2      375.92      355.27      9.07 o 
   3   7   2       47.01       48.74      2.78 o 
   4   7   2       35.69       33.00      3.32 o 
   5   7   2       20.39       15.96      2.16 o 
   6   7   2        7.92        7.68      1.56 o 
   7   7   2        3.75        5.30      2.18 o 
  -7   8   2        0.43        1.01      2.26 o 
  -6   8   2        1.95        3.00      1.72 o 
  -5   8   2       43.87       46.64      4.37 o 
  -4   8   2       37.28       38.01      3.57 o 
  -3   8   2       24.47       27.50      2.22 o 
  -2   8   2       25.30       25.77      3.07 o 
  -1   8   2      387.04      427.90      6.68 o 
   0   8   2      188.51      202.31     10.78 o 
   1   8   2        9.06       10.56      0.98 o 
   2   8   2      236.20      197.06      6.12 o 
   3   8   2      276.11      258.53     13.70 o 
   4   8   2       55.93       55.07      3.43 o 
   5   8   2       43.15       46.32      6.68 o 
   6   8   2        1.06        2.47      1.29 o 
   7   8   2        6.28        6.03      1.61 o 
  -7   9   2        5.99       11.16      2.16 o 
  -6   9   2       81.50       86.67      5.37 o 
  -5   9   2        2.46        2.36      1.57 o 
  -4   9   2       85.82       83.58      5.00 o 
  -3   9   2       91.89       88.81     10.17 o 
  -2   9   2      150.22      123.11     16.38 o 
  -1   9   2       85.00       93.96      2.34 o 
   0   9   2       29.88       23.14      4.96 o 
   1   9   2        5.95        5.69      0.85 o 
   2   9   2        7.26        6.27      1.22 o 
   3   9   2       81.74       79.96      3.95 o 
   4   9   2       37.89       40.36      2.49 o 
   5   9   2       55.01       43.69      3.34 o 
   6   9   2        4.14        1.82      1.47 o 
  -7  10   2        2.25        6.20      2.04 o 
  -6  10   2        1.13        2.93      1.99 o 
  -5  10   2      124.75      127.43     11.55 o 
  -4  10   2      432.91      509.44     22.65 o 
  -3  10   2      136.04      137.36     18.00 o 
  -2  10   2       29.46       25.08      3.38 o 
  -1  10   2       66.50       64.04      2.64 o 
   0  10   2       14.66        8.78      2.61 o 
   1  10   2       11.89       10.48      1.16 o 
   2  10   2       50.65       44.90      3.41 o 
   3  10   2      205.96      193.74     13.36 o 
   4  10   2       59.33       50.46      4.40 o 
   5  10   2        1.53        1.27      1.17 o 
   6  10   2        5.96        8.30      1.62 o 
  -6  11   2       12.41       15.76      2.59 o 
  -5  11   2       12.11       14.34      2.53 o 
  -4  11   2        5.25        3.09      1.79 o 
  -3  11   2      472.66      463.31     24.95 o 
  -2  11   2      105.84       88.07     12.16 o 
  -1  11   2       68.21       67.28      3.62 o 
   0  11   2       22.17       16.99      3.75 o 
   1  11   2       27.49       29.44      1.69 o 
   2  11   2      181.63      146.91     21.90 o 
   3  11   2       39.72       34.38      2.88 o 
   4  11   2       13.09       15.17      1.78 o 
   5  11   2        6.80        8.20      1.66 o 
  -6  12   2        0.76        2.56      1.86 o 
  -5  12   2       18.07       15.79      2.88 o 
  -4  12   2       30.48       26.17      4.22 o 
  -3  12   2       58.71       59.81      6.14 o 
  -2  12   2       73.12       71.82      4.86 o 
  -1  12   2       35.50       32.44      2.88 o 
   0  12   2       18.82       17.16      4.12 o 
   1  12   2       33.37       32.64      2.06 o 
   2  12   2      190.92      155.13     13.52 o 
   3  12   2       59.39       52.96      4.87 o 
   4  12   2        1.10        1.12      1.18 o 
   5  12   2        4.31        4.06      1.70 o 
  -5  13   2        1.18        0.77      1.67 o 
  -4  13   2        5.79        5.13      1.95 o 
  -3  13   2       15.19       14.06      2.59 o 
  -2  13   2       35.66       39.06      2.62 o 
  -1  13   2       65.73       62.33      4.04 o 
   0  13   2      119.05      108.96      8.74 o 
   1  13   2       20.67       18.07      1.69 o 
   2  13   2       29.86       24.76      3.19 o 
   3  13   2       16.08       15.01      1.62 o 
   4  13   2       13.44       13.75      1.77 o 
  -5  14   2       18.82       21.14      3.01 o 
  -4  14   2        1.99        1.82      1.78 o 
  -3  14   2       19.28       25.64      5.64 o 
  -2  14   2       13.08       15.29      1.88 o 
  -1  14   2        9.98        9.74      1.37 o 
   0  14   2        4.43        4.16      1.32 o 
   1  14   2       13.73       14.20      1.83 o 
   2  14   2        2.28        1.93      1.11 o 
   3  14   2        1.10        1.79      1.53 o 
   4  14   2        8.78        7.98      2.49 o 
  -4  15   2        5.41        4.21      2.31 o 
  -3  15   2       10.84       10.51      2.39 o 
  -2  15   2        8.01       11.89      1.77 o 
  -1  15   2        1.25        1.30      1.32 o 
   0  15   2        1.22        3.39      1.74 o 
   1  15   2       10.11       10.15      2.83 o 
   2  15   2        1.11        0.41      2.05 o 
   3  15   2       23.80       31.27      4.52 o 
  -3  16   2       11.92       13.15      3.99 o 
  -2  16   2        1.54        1.72      2.16 o 
  -1  16   2       10.00       12.76      3.45 o 
   0  16   2        1.24        2.62      1.67 o 
   1  16   2        3.29        3.25      2.60 o 
   2  16   2       21.74       21.16      3.92 o 
  -9   0   3        1.51        0.08      1.39 o 
  -8   0   3        0.50        0.78      1.52 o 
  -7   0   3        4.74        3.68      1.88 o 
  -6   0   3      152.55      153.08      7.00 o 
  -5   0   3      165.62      161.60      6.59 o 
  -4   0   3      154.17      150.00      5.62 o 
  -3   0   3      109.28      111.24      4.44 o 
  -2   0   3      705.34      780.86     82.67 o 
  -1   0   3     7248.87     6481.94    569.56 o 
   0   0   3        3.18        4.56      0.86 o 
   1   0   3     1501.51     1472.02     10.82 o 
   2   0   3      137.36      127.88      3.32 o 
   3   0   3      271.40      297.49      5.67 o 
   4   0   3      166.12      161.94      4.56 o 
   5   0   3       68.52       68.74      6.29 o 
   6   0   3        1.46        0.00      2.25 o 
   7   0   3       13.26       12.43      3.79 o 
  -9   1   3        5.26        5.84      1.41 o 
  -8   1   3        0.47        1.32      1.11 o 
  -7   1   3      122.11       96.87     14.61 o 
  -6   1   3      183.04      183.47      5.63 o 
  -5   1   3       78.87       84.41      4.67 o 
  -4   1   3      111.51      130.83      3.80 o 
  -3   1   3      333.02      295.39      6.61 o 
  -2   1   3      289.58      248.91      6.69 o 
  -1   1   3     4338.13     4644.01     77.50 o 
   0   1   3     1414.52     1469.50     17.02 o 
   1   1   3      494.21      469.97      8.75 o 
   2   1   3      880.90      966.30      6.72 o 
   3   1   3       58.55       68.88      1.99 o 
   4   1   3       52.81       59.05      2.64 o 
   5   1   3      122.59      124.55      5.86 o 
   6   1   3        0.79        2.72      1.98 o 
   7   1   3        2.54        1.97      1.89 o 
  -9   2   3        7.82        7.06      1.47 o 
  -8   2   3        2.32        1.39      1.73 o 
  -7   2   3       75.64       73.70      9.34 o 
  -6   2   3      197.34      187.47     11.50 o 
  -5   2   3       13.11       11.47      1.28 o 
  -4   2   3      145.37      133.68      3.92 o 
  -3   2   3       27.16       30.67      1.56 o 
  -2   2   3      360.20      372.64     26.35 o 
  -1   2   3      387.61      376.84     17.51 o 
   0   2   3      141.53      136.43      2.04 o 
   1   2   3      529.85      496.23      4.48 o 
   2   2   3      147.52      164.92      3.86 o 
   3   2   3        5.29        6.68      0.83 o 
   4   2   3        7.59        8.32      1.25 o 
   5   2   3      420.42      433.44     42.02 o 
   6   2   3       83.73       92.50     10.20 o 
   7   2   3        1.76        0.00      1.72 o 
  -8   3   3        3.88        4.07      2.06 o 
  -7   3   3        3.16        5.65      1.63 o 
  -6   3   3        2.27        1.73      1.22 o 
  -5   3   3       70.23       76.79      2.80 o 
  -4   3   3      184.35      188.55      4.05 o 
  -3   3   3      201.22      218.94      3.27 o 
  -2   3   3      317.28      296.66      4.83 o 
  -1   3   3     1556.28     1674.54     63.03 o 
   0   3   3      188.75      182.46      8.09 o 
   1   3   3       26.33       25.18      2.72 o 
   2   3   3      251.92      305.87      6.70 o 
   3   3   3       19.98       20.89      1.53 o 
   4   3   3       18.45       16.51      1.60 o 
   5   3   3      101.36      107.68     12.70 o 
   6   3   3        6.11        9.40      3.66 o 
   7   3   3        1.37        1.79      1.74 o 
  -8   4   3        0.61        0.00      1.44 o 
  -7   4   3        5.15        5.68      1.62 o 
  -6   4   3       22.34       20.84      2.24 o 
  -5   4   3       28.62       34.27      1.96 o 
  -4   4   3      392.80      445.76     10.24 o 
  -3   4   3      970.28      881.24    123.85 o 
  -2   4   3       44.07       38.53      1.91 o 
  -1   4   3       35.70       36.05      1.18 o 
   0   4   3      578.52      554.92     20.50 o 
   1   4   3       13.04       16.89      0.97 o 
   2   4   3      122.20      141.17      5.89 o 
   3   4   3      148.04      147.86      8.32 o 
   4   4   3       14.00       13.86      2.20 o 
   5   4   3       35.71       35.84      3.30 o 
   6   4   3       30.22       30.73      3.41 o 
   7   4   3        3.72        7.69      2.29 o 
  -8   5   3        4.36        2.86      2.28 o 
  -7   5   3       31.61       34.68      2.99 o 
  -6   5   3       37.59       35.40      2.83 o 
  -5   5   3       57.58       58.72      2.76 o 
  -4   5   3        4.30        4.83      0.89 o 
  -3   5   3      144.65      117.95     43.78 o 
  -2   5   3      494.85      474.94      6.04 o 
  -1   5   3      637.07      718.76     10.44 o 
   0   5   3      385.55      390.73     10.78 o 
   1   5   3      225.16      243.51      3.89 o 
   2   5   3      535.87      553.06      8.01 o 
   3   5   3       46.55       52.46      2.36 o 
   4   5   3        6.77        7.46      1.26 o 
   5   5   3       43.47       38.50      5.68 o 
   6   5   3        2.97        1.41      1.63 o 
   7   5   3       10.94        8.68      2.35 o 
  -8   6   3        2.31        3.72      2.50 o 
  -7   6   3       20.14       28.52      4.61 o 
  -6   6   3        5.71       10.85      2.21 o 
  -5   6   3       69.60       69.33      2.93 o 
  -4   6   3       21.31       21.11      1.53 o 
  -3   6   3       69.88       64.12      4.26 o 
  -2   6   3      220.45      226.72      6.55 o 
  -1   6   3      237.50      281.76      5.75 o 
   0   6   3      315.69      368.94      9.15 o 
   1   6   3       45.71       44.54      1.91 o 
   2   6   3      225.64      215.68      5.26 o 
   3   6   3       61.23       56.35      2.91 o 
   4   6   3       31.84       30.49      2.09 o 
   5   6   3       36.81       39.73      2.89 o 
   6   6   3        3.78        4.00      1.43 o 
   7   6   3        7.65        7.92      2.18 o 
  -8   7   3        1.27        8.62      4.74 o 
  -7   7   3       31.45       30.84      3.32 o 
  -6   7   3       22.79       25.92      2.96 o 
  -5   7   3       13.46       17.22      2.42 o 
  -4   7   3       81.44       77.02      2.79 o 
  -3   7   3       42.60       43.64      1.88 o 
  -2   7   3       65.38       70.53      2.29 o 
  -1   7   3       40.88       41.86      1.51 o 
   0   7   3      193.92      221.12      9.56 o 
   1   7   3      175.14      189.88     17.96 o 
   2   7   3      117.26      102.83     11.76 o 
   3   7   3        4.62        2.96      1.24 o 
   4   7   3       16.81       15.24      1.80 o 
   5   7   3       37.54       42.95      4.34 o 
   6   7   3        2.01        2.34      1.29 o 
  -8   8   3        2.31        9.17      2.56 o 
  -7   8   3        2.29        4.02      1.86 o 
  -6   8   3       30.07       29.59      3.23 o 
  -5   8   3        1.91        2.08      1.83 o 
  -4   8   3       78.72       87.71      4.54 o 
  -3   8   3        1.07        2.15      0.84 o 
  -2   8   3       91.11       89.91      3.63 o 
  -1   8   3      233.90      269.64      5.48 o 
   0   8   3        5.64        8.02      0.97 o 
   1   8   3       10.05        7.63      1.26 o 
   2   8   3      309.58      271.80     14.47 o 
   3   8   3      123.98      105.30      4.19 o 
   4   8   3       49.52       40.98      3.00 o 
   5   8   3       45.84       39.29      3.20 o 
   6   8   3        2.98        1.32      1.18 o 
  -7   9   3        4.81        6.72      2.59 o 
  -6   9   3        9.77       14.53      2.47 o 
  -5   9   3        4.89        4.90      1.81 o 
  -4   9   3       42.64       45.65      6.22 o 
  -3   9   3       52.92       53.24      2.85 o 
  -2   9   3       22.89       24.54      1.64 o 
  -1   9   3        1.21        2.30      0.90 o 
   0   9   3       97.98       98.02      4.88 o 
   1   9   3        8.57        6.47      3.37 o 
   2   9   3       97.49       80.24      3.00 o 
   3   9   3       34.87       36.23      2.26 o 
   4   9   3       15.38       13.50      2.22 o 
   5   9   3       34.55       30.65      4.20 o 
   6   9   3        3.72        2.51      2.32 o 
  -7  10   3        8.28       10.72      2.45 o 
  -6  10   3       53.25       63.61      4.48 o 
  -5  10   3      107.64      119.95      6.11 o 
  -4  10   3      554.70      555.05     54.37 o 
  -3  10   3      673.13      776.65     51.04 o 
  -2  10   3       55.74       62.91      2.49 o 
  -1  10   3      170.72      173.52      6.52 o 
   0  10   3        9.79        9.49      1.09 o 
   1  10   3       20.32       15.19      4.00 o 
   2  10   3       88.23       69.05      2.77 o 
   3  10   3       76.62       64.43      2.99 o 
   4  10   3       11.89       11.92      1.65 o 
   5  10   3        4.64        4.41      1.93 o 
  -6  11   3        7.96       12.71      2.54 o 
  -5  11   3       84.66       74.29      6.14 o 
  -4  11   3      119.17      121.74     18.63 o 
  -3  11   3      193.40      191.30     10.29 o 
  -2  11   3      271.03      265.99     12.55 o 
  -1  11   3       25.64       27.95      1.74 o 
   0  11   3       19.74       19.86      1.57 o 
   1  11   3      117.07      104.50     18.75 o 
   2  11   3      174.46      145.03      9.54 o 
   3  11   3       24.29       21.49      1.93 o 
   4  11   3        3.31        4.00      1.37 o 
   5  11   3        2.32        2.37      1.26 o 
  -6  12   3        6.82        7.28      1.93 o 
  -5  12   3        2.81        1.94      1.76 o 
  -4  12   3       75.62       80.23     12.31 o 
  -3  12   3       82.64       87.00      7.67 o 
  -2  12   3       45.92       49.20      2.42 o 
  -1  12   3      117.39      110.48      5.12 o 
   0  12   3       89.32       82.26      5.67 o 
   1  12   3       76.54       74.42      7.13 o 
   2  12   3       69.09       57.51      6.25 o 
   3  12   3        2.48        2.78      1.18 o 
   4  12   3        3.63        2.19      1.17 o 
   5  12   3        1.15        0.00      1.12 o 
  -5  13   3        9.76        8.24      2.33 o 
  -4  13   3        1.91        0.06      1.63 o 
  -3  13   3        3.71        2.53      1.75 o 
  -2  13   3        7.01        9.50      1.76 o 
  -1  13   3        6.92        8.01      1.28 o 
   0  13   3       64.35       55.37      3.80 o 
   1  13   3       10.17       12.63      1.86 o 
   2  13   3       14.24       13.24      1.85 o 
   3  13   3        0.72        0.53      1.03 o 
   4  13   3        7.08        8.86      1.55 o 
  -5  14   3        0.04        0.00      1.69 o 
  -4  14   3        1.31        4.55      2.13 o 
  -3  14   3        1.24        0.06      1.77 o 
  -2  14   3       22.13       24.33      3.98 o 
  -1  14   3       39.92       45.52      2.82 o 
   0  14   3       84.49       78.44      3.49 o 
   1  14   3        5.79        5.82      1.49 o 
   2  14   3       17.37       16.70      2.54 o 
   3  14   3       12.99       11.75      1.78 o 
  -4  15   3        0.33        0.00      1.80 o 
  -3  15   3        7.84        8.55      2.39 o 
  -2  15   3       16.29       16.99      3.46 o 
  -1  15   3        7.03        6.86      1.46 o 
   0  15   3        8.81       10.52      1.58 o 
   1  15   3       24.18       22.66      2.35 o 
   2  15   3        3.08        3.75      1.86 o 
  -2  16   3        2.81        4.15      1.83 o 
  -1  16   3       20.24       24.28      2.99 o 
   0  16   3        5.59        6.67      1.56 o 
   1  16   3        5.22        6.07      2.83 o 
  -9   0   4        0.00        0.00      1.34 o 
  -8   0   4        8.44        5.28      1.83 o 
  -7   0   4       84.24       87.20      6.10 o 
  -6   0   4       29.51       31.95      3.53 o 
  -5   0   4       12.19       12.39      2.33 o 
  -4   0   4      346.17      327.04      8.66 o 
  -3   0   4       28.64       23.68      1.64 o 
  -2   0   4       99.63       82.78     15.82 o 
  -1   0   4     7544.36     5407.54    300.49 o 
   0   0   4     5575.84     5995.61    113.31 o 
   1   0   4       54.55       50.67      2.05 o 
   2   0   4        0.69        0.93      0.95 o 
   3   0   4       15.40       14.36      1.74 o 
   4   0   4       16.75       24.81      3.90 o 
   5   0   4       36.77       45.66      5.60 o 
   6   0   4       13.19       15.78      4.18 o 
   7   0   4        5.42        8.07      3.53 o 
  -9   1   4        0.33        1.43      0.99 o 
  -8   1   4       11.58        9.98      2.35 o 
  -7   1   4       80.47       60.49     19.61 o 
  -6   1   4      126.06      120.71      4.58 o 
  -5   1   4      107.95      100.16      3.71 o 
  -4   1   4       39.49       32.42      2.13 o 
  -3   1   4        2.04        0.47      1.17 o 
  -2   1   4      375.47      379.69     22.35 o 
  -1   1   4     1225.42     1264.63     55.02 o 
   0   1   4      341.85      377.33      4.35 o 
   1   1   4      727.17      761.95     16.58 o 
   2   1   4      132.62      142.91      2.71 o 
   3   1   4      156.64      164.56      3.19 o 
   4   1   4       25.46       24.91      1.91 o 
   5   1   4       24.56       20.39      2.88 o 
   6   1   4        1.36        2.59      1.85 o 
   7   1   4       11.38       13.90      2.82 o 
  -9   2   4        0.36        1.70      0.95 o 
  -8   2   4        6.01        3.40      1.95 o 
  -7   2   4        8.40        8.44      1.69 o 
  -6   2   4        7.22        2.49      1.58 o 
  -5   2   4       17.64       17.35      1.86 o 
  -4   2   4        7.63        7.03      1.10 o 
  -3   2   4      541.64      538.18     14.70 o 
  -2   2   4       73.15       79.43      2.39 o 
  -1   2   4      608.12      615.33     40.48 o 
   0   2   4      820.91      912.04      7.36 o 
   1   2   4       35.08       31.37      1.96 o 
   2   2   4      167.90      186.36      4.69 o 
   3   2   4       54.28       53.27      2.44 o 
   4   2   4      102.79      116.29      4.22 o 
   5   2   4      168.03      181.38      7.29 o 
   6   2   4       14.51       16.97      2.88 o 
   7   2   4        5.64        5.33      2.26 o 
  -8   3   4        1.22        1.51      1.46 o 
  -7   3   4       82.14       70.49     10.04 o 
  -6   3   4       32.29       32.58      2.93 o 
  -5   3   4       28.24       24.63      1.74 o 
  -4   3   4      714.45      815.41     32.96 o 
  -3   3   4      426.05      449.51     24.15 o 
  -2   3   4      301.79      292.16      8.96 o 
  -1   3   4      100.67      116.90      6.53 o 
   0   3   4       11.26       12.03      0.85 o 
   1   3   4      136.75      130.97      2.41 o 
   2   3   4      417.23      425.68      5.47 o 
   3   3   4      122.96      123.68      4.30 o 
   4   3   4       51.13       56.09      2.73 o 
   5   3   4      138.17      147.80      6.65 o 
   6   3   4       10.18       14.69      2.74 o 
   7   3   4        2.71        2.77      1.98 o 
  -8   4   4        7.46       11.92      3.37 o 
  -7   4   4        2.05        1.04      1.39 o 
  -6   4   4       24.73       27.01      3.46 o 
  -5   4   4      108.81      105.41      2.88 o 
  -4   4   4       21.22       23.84      1.54 o 
  -3   4   4      253.68      271.85      4.15 o 
  -2   4   4      404.64      411.75      9.59 o 
  -1   4   4      223.67      218.00     12.07 o 
   0   4   4       84.72       85.42      1.87 o 
   1   4   4        4.34        5.78      0.79 o 
   2   4   4       24.53       25.83      1.78 o 
   3   4   4      138.27      132.52      3.82 o 
   4   4   4        3.79        4.34      1.19 o 
   5   4   4      102.11      103.07      6.86 o 
   6   4   4       10.98       12.73      2.55 o 
  -8   5   4        3.69        5.76      2.82 o 
  -7   5   4        0.39        1.82      1.64 o 
  -6   5   4        0.12        1.15      1.41 o 
  -5   5   4       14.12       17.22      1.81 o 
  -4   5   4       69.82       75.13      3.67 o 
  -3   5   4       96.16       93.59      4.89 o 
  -2   5   4       23.72       28.99      1.47 o 
  -1   5   4      127.59      134.19     11.23 o 
   0   5   4      195.79      200.59      5.36 o 
   1   5   4      109.95      118.29      3.28 o 
   2   5   4      272.87      285.62      8.61 o 
   3   5   4       15.86       15.61      1.62 o 
   4   5   4       66.98       69.70      3.21 o 
   5   5   4       47.86       47.05      3.01 o 
   6   5   4       10.53        9.31      2.30 o 
  -8   6   4        2.75        9.73      4.97 o 
  -7   6   4        6.34        8.43      2.69 o 
  -6   6   4       31.31       30.18      3.10 o 
  -5   6   4       57.83       56.54      3.65 o 
  -4   6   4       43.84       29.70     15.29 o 
  -3   6   4       50.70       49.07      2.02 o 
  -2   6   4       36.03       38.62      1.82 o 
  -1   6   4       72.88       77.51      3.60 o 
   0   6   4      318.53      315.99     17.00 o 
   1   6   4        7.56        8.48      1.11 o 
   2   6   4        8.23        8.64      1.30 o 
   3   6   4       45.24       44.86      2.53 o 
   4   6   4       21.12       21.98      2.00 o 
   5   6   4       19.07       19.40      2.04 o 
   6   6   4        5.16        4.82      2.07 o 
  -8   7   4        0.57        5.46      5.15 o 
  -7   7   4       29.25       29.73      3.47 o 
  -6   7   4       40.36       40.98      3.59 o 
  -5   7   4        6.85        8.93      1.92 o 
  -4   7   4        4.33        3.09      1.21 o 
  -3   7   4       10.28       11.96      1.33 o 
  -2   7   4      155.63      171.47      3.64 o 
  -1   7   4       31.14       32.85      1.45 o 
   0   7   4      201.17      196.72      3.81 o 
   1   7   4       25.23       23.24      1.42 o 
   2   7   4       39.43       39.18      4.07 o 
   3   7   4       85.60       75.00      5.29 o 
   4   7   4       67.64       59.33      5.99 o 
   5   7   4       22.16       25.12      3.41 o 
   6   7   4        3.87        4.05      1.48 o 
  -8   8   4       11.93       18.19      3.75 o 
  -7   8   4       20.75       19.55      3.00 o 
  -6   8   4        5.52        6.27      2.03 o 
  -5   8   4        7.69        7.51      2.02 o 
  -4   8   4       78.98       88.88      6.97 o 
  -3   8   4       21.38       21.06      1.60 o 
  -2   8   4      225.61      248.42      4.54 o 
  -1   8   4      319.58      344.07     13.30 o 
   0   8   4       51.19       52.27      2.16 o 
   1   8   4       19.58       17.52      1.83 o 
   2   8   4      116.64      106.24      4.32 o 
   3   8   4       55.93       54.54      5.71 o 
   4   8   4       18.38       15.29      2.00 o 
   5   8   4       14.29       10.41      1.73 o 
   6   8   4       14.57       22.87      4.45 o 
  -7   9   4       36.56       42.57      4.15 o 
  -6   9   4       48.87       51.85      4.18 o 
  -5   9   4       34.09       37.17      3.59 o 
  -4   9   4       32.74       34.45      5.09 o 
  -3   9   4       29.14       32.84      2.22 o 
  -2   9   4       93.45       94.01      2.97 o 
  -1   9   4      154.87      164.18      5.88 o 
   0   9   4       47.35       41.39      2.09 o 
   1   9   4      177.63      132.08     23.74 o 
   2   9   4      313.72      293.48     41.37 o 
   3   9   4      157.66      148.33      8.38 o 
   4   9   4       39.17       41.91      3.30 o 
   5   9   4       24.53       21.49      2.31 o 
  -7  10   4        4.03        6.07      2.05 o 
  -6  10   4       12.99       15.19      2.84 o 
  -5  10   4       98.39      106.72      8.88 o 
  -4  10   4       49.24       51.75      4.01 o 
  -3  10   4       79.57       83.11      4.06 o 
  -2  10   4      128.49      131.56      4.13 o 
  -1  10   4       87.60       88.29      4.33 o 
   0  10   4      167.56      156.01      4.38 o 
   1  10   4       31.46       27.41      2.62 o 
   2  10   4       48.88       44.19     10.58 o 
   3  10   4       60.73       53.62      3.25 o 
   4  10   4       24.49       20.38      2.43 o 
   5  10   4        3.62        1.76      1.64 o 
  -6  11   4        4.51        4.74      1.84 o 
  -5  11   4       56.14       57.41      4.25 o 
  -4  11   4      315.70      357.88     54.39 o 
  -3  11   4       85.90       95.90      3.42 o 
  -2  11   4       49.67       56.33      2.61 o 
  -1  11   4      156.38      154.17      9.30 o 
   0  11   4       72.45       64.58      3.17 o 
   1  11   4      108.60       86.35      8.71 o 
   2  11   4      211.33      167.69     28.31 o 
   3  11   4        7.72        7.31      2.16 o 
   4  11   4        5.47        4.68      1.40 o 
   5  11   4       10.31       17.56      2.16 o 
  -6  12   4        8.41        8.07      2.31 o 
  -5  12   4        8.24        5.95      2.21 o 
  -4  12   4        6.11        7.58      2.16 o 
  -3  12   4       41.27       43.11      4.68 o 
  -2  12   4       51.23       51.79      3.51 o 
  -1  12   4       22.26       23.05      1.77 o 
   0  12   4       42.62       36.13      2.42 o 
   1  12   4      191.89      160.34     21.27 o 
   2  12   4       69.72       66.17      9.03 o 
   3  12   4        4.48        5.19      1.81 o 
   4  12   4        5.61        4.89      1.81 o 
  -5  13   4        3.47        5.99      2.29 o 
  -4  13   4       13.01       15.44      2.67 o 
  -3  13   4        2.05        2.04      1.43 o 
  -2  13   4        1.20        1.30      1.14 o 
  -1  13   4        2.63        3.71      1.31 o 
   0  13   4        3.98        3.30      1.28 o 
   1  13   4        6.89        6.21      1.62 o 
   2  13   4       56.72       47.31      7.19 o 
   3  13   4       13.27       12.36      3.02 o 
  -4  14   4        6.70        5.45      2.17 o 
  -3  14   4        5.23        6.78      1.70 o 
  -2  14   4       35.41       36.30      2.72 o 
  -1  14   4       31.57       33.41      2.51 o 
   0  14   4       19.37       22.10      2.01 o 
   1  14   4        8.08        8.39      1.69 o 
   2  14   4        9.53       10.00      2.11 o 
   3  14   4        4.52        7.57      1.74 o 
  -3  15   4        1.50        4.07      2.37 o 
  -2  15   4       11.00       14.82      3.13 o 
  -1  15   4       21.62       26.94      2.69 o 
   0  15   4        1.14        1.09      1.06 o 
   1  15   4        2.30        4.21      1.38 o 
   2  15   4        3.01        4.37      1.43 o 
  -1  16   4       11.59       13.64      1.89 o 
  -9   0   5        2.03        1.54      1.34 o 
  -7   0   5      402.45      391.74     13.10 o 
  -6   0   5        2.61        0.32      1.32 o 
  -5   0   5       21.71       20.34      2.84 o 
  -4   0   5       17.60       17.95      1.70 o 
  -3   0   5       68.92       61.63      4.33 o 
  -2   0   5      266.99      265.08     20.14 o 
  -1   0   5      261.08      167.30     19.32 o 
   0   0   5      273.41      325.03      5.81 o 
   1   0   5       26.53       29.73      1.83 o 
   2   0   5        8.26        8.38      1.34 o 
   3   0   5       81.12       67.42      3.22 o 
   4   0   5        4.05        5.41      2.76 o 
   5   0   5        8.43       12.13      3.76 o 
   6   0   5        0.54        0.00      2.60 o 
  -9   1   5        4.64        3.39      1.10 o 
  -8   1   5       13.91        7.78      2.04 o 
  -7   1   5       47.05       51.10      3.48 o 
  -6   1   5       53.32       43.43      2.77 o 
  -5   1   5       27.40       23.76      2.24 o 
  -4   1   5       70.49       63.74      3.53 o 
  -3   1   5       44.18       49.62      4.44 o 
  -2   1   5      787.88      719.21     29.13 o 
  -1   1   5      433.42      432.90      4.72 o 
   0   1   5      346.46      372.35     27.70 o 
   1   1   5        4.83        4.17      0.81 o 
   2   1   5       12.17       13.69      1.37 o 
   3   1   5       49.48       59.92      2.64 o 
   4   1   5      190.37      205.49      7.15 o 
   5   1   5       68.62       77.98      5.05 o 
   6   1   5        5.79        8.31      2.43 o 
  -8   2   5        4.10        2.53      1.48 o 
  -7   2   5       15.09       13.74      1.92 o 
  -6   2   5       11.41       10.82      1.75 o 
  -5   2   5       36.69       35.62      2.13 o 
  -4   2   5       99.15       90.27      2.86 o 
  -3   2   5       14.68       14.31      0.90 o 
  -2   2   5      296.25      273.27     15.94 o 
  -1   2   5      430.21      434.26     19.52 o 
   0   2   5      273.87      282.50      4.79 o 
   1   2   5       67.70       66.16      6.62 o 
   2   2   5      147.86      163.43      4.44 o 
   3   2   5       62.99       64.70      3.61 o 
   4   2   5       31.90       34.26      3.15 o 
   5   2   5       53.65       63.78      6.48 o 
   6   2   5        1.08        3.77      2.15 o 
  -8   3   5        0.45        1.12      2.50 o 
  -7   3   5       23.92       21.18      4.18 o 
  -6   3   5       15.15       13.63      1.62 o 
  -5   3   5       18.11       20.20      1.83 o 
  -4   3   5       90.11       95.34      3.03 o 
  -3   3   5      156.50      157.81      6.43 o 
  -2   3   5      189.25      194.22      3.47 o 
  -1   3   5       46.95       51.30      1.42 o 
   0   3   5      360.11      415.26      4.98 o 
   1   3   5        0.06        0.00      0.66 o 
   2   3   5      112.50      122.79      3.53 o 
   3   3   5       19.30       17.82      1.67 o 
   4   3   5      201.35      201.87      5.41 o 
   5   3   5      146.48      156.55      6.80 o 
   6   3   5       13.33       15.00      2.84 o 
  -8   4   5        1.39        3.56      3.55 o 
  -7   4   5        9.99       15.04      3.61 o 
  -6   4   5        5.05        2.80      1.57 o 
  -5   4   5       69.83       74.78      3.08 o 
  -4   4   5      134.84      153.40     14.10 o 
  -3   4   5       89.65       88.53      2.48 o 
  -2   4   5      325.79      346.42      9.83 o 
  -1   4   5      897.65      974.27     13.27 o 
   0   4   5       64.90       59.67      1.72 o 
   1   4   5      350.69      347.21      9.91 o 
   2   4   5      188.96      196.52      4.41 o 
   3   4   5       19.16       20.41      1.74 o 
   4   4   5       37.01       40.71      2.57 o 
   5   4   5       28.95       27.53      4.90 o 
   6   4   5        6.54        6.55      2.38 o 
  -8   5   5       12.84       23.87      5.75 o 
  -7   5   5       15.18       16.95      2.69 o 
  -6   5   5       51.58       50.29      3.96 o 
  -5   5   5       49.39       52.67      2.76 o 
  -4   5   5       80.13       75.74      2.88 o 
  -3   5   5      168.37      184.99      3.68 o 
  -2   5   5      126.40      143.47      5.00 o 
  -1   5   5      101.26      105.76      2.62 o 
   0   5   5       38.51       42.97      1.55 o 
   1   5   5      278.95      292.74      7.74 o 
   2   5   5      226.04      211.95      7.67 o 
   3   5   5       29.93       29.27      2.05 o 
   4   5   5       27.75       31.06      2.39 o 
   5   5   5       22.34       23.88      2.32 o 
   6   5   5       31.78       42.92      4.23 o 
  -8   6   5       13.91       24.83      6.47 o 
  -7   6   5       89.98      112.03      7.32 o 
  -6   6   5        0.54        0.34      1.53 o 
  -5   6   5       41.46       38.54      2.83 o 
  -4   6   5       16.13       16.14      1.59 o 
  -3   6   5       23.31       24.23      1.64 o 
  -2   6   5       31.83       39.92      1.86 o 
  -1   6   5      141.37      143.54      3.47 o 
   0   6   5       75.18       67.81      2.68 o 
   1   6   5      133.97      142.28     10.95 o 
   2   6   5       52.28       49.99      4.79 o 
   3   6   5       19.08       21.23      1.93 o 
   4   6   5       40.64       41.76      2.72 o 
   5   6   5       20.29       21.75      3.28 o 
   6   6   5        1.75        1.90      2.08 o 
  -8   7   5        5.44        9.29      4.05 o 
  -7   7   5        6.46        7.03      2.15 o 
  -6   7   5       38.83       40.85      3.63 o 
  -5   7   5        0.12        0.55      1.24 o 
  -4   7   5       13.17       13.60      1.69 o 
  -3   7   5       43.30       49.07      2.24 o 
  -2   7   5       29.19       33.76      1.92 o 
  -1   7   5      307.23      328.27     18.70 o 
   0   7   5      399.82      377.57     20.76 o 
   1   7   5        8.43        6.95      1.61 o 
   2   7   5       39.33       32.88      2.69 o 
   3   7   5       50.84       46.26      2.67 o 
   4   7   5        6.07        4.69      1.46 o 
   5   7   5       24.37       27.50      2.48 o 
  -7   8   5       15.23       18.38      2.93 o 
  -6   8   5       37.54       38.44      3.75 o 
  -5   8   5        1.31        2.93      1.81 o 
  -4   8   5       25.24       23.83      1.91 o 
  -3   8   5        7.20        7.05      1.27 o 
  -2   8   5       57.61       64.50      2.55 o 
  -1   8   5      129.07      129.45      5.77 o 
   0   8   5       44.11       44.18      2.41 o 
   1   8   5       61.34       54.30      3.61 o 
   2   8   5       76.99       74.09      4.41 o 
   3   8   5       60.88       55.88      3.60 o 
   4   8   5       29.82       30.25      2.97 o 
   5   8   5        8.58        6.99      1.97 o 
  -7   9   5        0.65        1.47      1.87 o 
  -6   9   5       13.01       12.16      2.49 o 
  -5   9   5       42.12       42.11      3.61 o 
  -4   9   5      234.58      279.58     20.66 o 
  -3   9   5       17.42       19.80      1.69 o 
  -2   9   5      231.43      248.27      5.42 o 
  -1   9   5       85.33       87.56      3.22 o 
   0   9   5       45.58       40.83      2.73 o 
   1   9   5       62.07       50.32      5.94 o 
   2   9   5      243.85      220.81     16.18 o 
   3   9   5       95.53       79.07      4.24 o 
   4   9   5       27.78       27.67      2.89 o 
   5   9   5       17.98       19.03      2.73 o 
  -7  10   5       23.38       34.19      4.04 o 
  -6  10   5        8.66        8.14      2.13 o 
  -5  10   5       23.77       27.32      3.21 o 
  -4  10   5      237.36      254.53     12.24 o 
  -3  10   5      186.87      196.25      5.69 o 
  -2  10   5       84.84       83.40      3.70 o 
  -1  10   5      233.46      224.60      5.92 o 
   0  10   5       29.48       27.56      2.10 o 
   1  10   5       60.89       46.94      6.45 o 
   2  10   5       41.17       40.56      3.80 o 
   3  10   5       18.31       18.26      2.40 o 
   4  10   5       41.17       36.78      3.36 o 
  -6  11   5       13.21       14.06      2.73 o 
  -5  11   5       83.58       92.84      7.85 o 
  -4  11   5      151.34      161.52     29.30 o 
  -3  11   5       91.47       96.09      5.57 o 
  -2  11   5       74.06       75.49      5.12 o 
  -1  11   5       20.32       16.97      1.60 o 
   0  11   5      216.35      205.37      5.42 o 
   1  11   5       37.20       29.97      2.57 o 
   2  11   5       13.74       11.73      2.86 o 
   3  11   5       24.70       27.35      2.89 o 
   4  11   5        3.75        5.46      1.82 o 
  -6  12   5        4.73        3.77      2.14 o 
  -5  12   5        6.41        8.15      2.38 o 
  -4  12   5        8.95        9.18      2.51 o 
  -3  12   5        0.74        1.37      1.14 o 
  -2  12   5       33.91       36.13      3.41 o 
  -1  12   5       94.68       89.88      6.02 o 
   0  12   5       12.89       14.48      1.74 o 
   1  12   5      155.03      130.22     18.83 o 
   2  12   5       41.62       32.65      6.97 o 
   3  12   5        1.47        0.73      1.24 o 
  -5  13   5        3.90        3.89      2.16 o 
  -4  13   5        5.39        6.73      2.28 o 
  -3  13   5        0.13        1.38      1.30 o 
  -2  13   5        6.78        6.96      1.40 o 
  -1  13   5       14.56       14.58      1.98 o 
   0  13   5       20.28       21.83      2.06 o 
   1  13   5       24.70       24.86      2.50 o 
   2  13   5        5.04        6.13      1.57 o 
   3  13   5       11.78       12.18      2.12 o 
  -4  14   5        1.30        0.64      2.03 o 
  -3  14   5        4.62        6.68      1.70 o 
  -2  14   5       23.65       30.43      2.55 o 
  -1  14   5        4.77        5.04      1.35 o 
   0  14   5        0.90        2.08      1.21 o 
   1  14   5        2.26        2.56      1.27 o 
   2  14   5        2.65        2.98      1.36 o 
  -3  15   5       13.72       14.42      2.04 o 
  -2  15   5       22.62       22.96      2.81 o 
  -1  15   5        3.54        6.09      1.48 o 
   0  15   5        1.70        3.83      2.08 o 
  -8   0   6        9.06       12.92      3.67 o 
  -7   0   6      210.01      206.20      8.99 o 
  -6   0   6       15.47       11.83      2.35 o 
  -5   0   6       71.61       80.70     16.02 o 
  -4   0   6       14.36       12.14      3.57 o 
  -3   0   6       40.64       40.64      3.36 o 
  -2   0   6      178.02      188.76     10.82 o 
  -1   0   6     1527.70     1309.36     16.99 o 
   0   0   6      757.54      872.99     10.57 o 
   1   0   6        0.44        0.75      1.06 o 
   2   0   6      173.92      144.47      4.58 o 
   3   0   6        0.50        0.48      1.66 o 
   4   0   6       47.31       50.47      5.49 o 
   5   0   6        0.13        0.61      2.49 o 
   6   0   6        6.75        7.94      3.71 o 
  -8   1   6       25.80       28.35      4.83 o 
  -7   1   6       80.13       83.03      4.23 o 
  -6   1   6       91.20       86.03      7.98 o 
  -5   1   6        4.53        3.45      1.01 o 
  -4   1   6      102.12       87.16      8.23 o 
  -3   1   6       71.49       70.65      4.19 o 
  -2   1   6      940.77      979.67     28.87 o 
  -1   1   6     1115.45     1173.72     38.51 o 
   0   1   6       43.30       43.37      2.32 o 
   1   1   6       72.10       76.22      4.35 o 
   2   1   6      135.86      142.79      5.79 o 
   3   1   6       35.76       39.06      3.40 o 
   4   1   6        8.26        8.91      2.13 o 
   5   1   6        4.46        7.49      2.25 o 
   6   1   6        0.32        0.73      2.16 o 
  -8   2   6        9.06       10.52      3.44 o 
  -7   2   6       29.50       34.80      4.01 o 
  -6   2   6        1.38        2.75      1.04 o 
  -5   2   6      136.32      120.97      8.90 o 
  -4   2   6      340.06      338.02     17.51 o 
  -3   2   6        6.91        7.93      0.97 o 
  -2   2   6      305.66      282.94      6.93 o 
  -1   2   6      663.64      705.20     38.31 o 
   0   2   6       27.90       23.53      1.41 o 
   1   2   6       72.21       74.58      4.12 o 
   2   2   6      149.84      152.77      4.07 o 
   3   2   6       15.80       20.63      1.87 o 
   4   2   6       62.96       83.01      4.87 o 
   5   2   6       40.50       50.97      4.29 o 
   6   2   6        1.05        2.10      2.16 o 
  -8   3   6        0.84        5.42      3.74 o 
  -7   3   6       17.62       23.86      3.06 o 
  -6   3   6        4.29        3.40      1.15 o 
  -5   3   6        4.68        6.53      1.33 o 
  -4   3   6       45.07       43.80      4.89 o 
  -3   3   6      190.44      185.63     10.69 o 
  -2   3   6      208.86      201.36     11.93 o 
  -1   3   6      175.15      197.79      9.84 o 
   0   3   6       36.24       40.53      1.72 o 
   1   3   6      151.42      137.14      3.54 o 
   2   3   6       46.18       45.16      2.35 o 
   3   3   6       31.22       31.51      2.86 o 
   4   3   6      120.64      126.16      5.86 o 
   5   3   6        2.41        2.06      2.07 o 
   6   3   6        1.89        1.81      2.60 o 
  -8   4   6        4.28       10.57      5.98 o 
  -7   4   6        3.05        4.43      2.08 o 
  -6   4   6       28.83       33.51      2.37 o 
  -5   4   6       54.53       61.96      7.62 o 
  -4   4   6      263.64      254.99     24.59 o 
  -3   4   6       59.20       61.90      2.73 o 
  -2   4   6       44.76       46.36      1.87 o 
  -1   4   6      573.27      532.86     13.18 o 
   0   4   6      116.99      125.56      9.34 o 
   1   4   6      101.50      109.56      2.75 o 
   2   4   6        3.15        2.11      1.09 o 
   3   4   6       41.65       43.88      4.60 o 
   4   4   6       97.25      106.06      4.26 o 
   5   4   6       41.33       40.39      4.00 o 
  -8   5   6        0.84        3.14      2.34 o 
  -7   5   6        0.31        2.01      1.84 o 
  -6   5   6       14.21       14.48      1.84 o 
  -5   5   6        4.35        3.54      1.18 o 
  -4   5   6       65.19       60.88      2.36 o 
  -3   5   6       32.49       28.82      1.67 o 
  -2   5   6      153.84      143.39      7.67 o 
  -1   5   6      267.99      261.01      5.25 o 
   0   5   6       12.98       13.55      1.35 o 
   1   5   6       23.07       22.93      2.27 o 
   2   5   6       88.07       90.19      4.99 o 
   3   5   6       84.15       78.10      3.77 o 
   4   5   6       48.16       53.70      3.18 o 
   5   5   6       15.68       17.08      3.02 o 
  -8   6   6        3.47        8.80      3.46 o 
  -7   6   6       11.17       13.36      2.66 o 
  -6   6   6       15.46       19.84      3.03 o 
  -5   6   6        0.09        0.00      1.03 o 
  -4   6   6       16.03       13.47      1.39 o 
  -3   6   6        3.61        4.06      0.99 o 
  -2   6   6       26.71       25.09      1.57 o 
  -1   6   6      255.86      246.54     17.76 o 
   0   6   6       28.43       28.94      1.79 o 
   1   6   6      121.07      113.17      9.02 o 
   2   6   6       12.72       10.07      1.96 o 
   3   6   6        7.31        4.46      1.69 o 
   4   6   6        8.30        6.85      1.65 o 
   5   6   6        7.50        6.54      2.31 o 
  -8   7   6       30.92       32.31      3.62 o 
  -7   7   6       21.23       25.89      3.22 o 
  -6   7   6        9.66        8.25      2.73 o 
  -5   7   6        0.72        2.17      1.33 o 
  -4   7   6       19.87       20.19      1.76 o 
  -3   7   6       10.44       12.51      1.46 o 
  -2   7   6       40.15       39.12      1.94 o 
  -1   7   6       21.41       23.85      1.63 o 
   0   7   6       29.62       31.59      1.92 o 
   1   7   6        7.45        7.83      1.79 o 
   2   7   6       12.37       11.96      2.39 o 
   3   7   6       22.36       21.71      2.60 o 
   4   7   6       23.30       21.79      2.73 o 
   5   7   6        5.34        4.58      2.04 o 
  -7   8   6        1.34        1.60      1.85 o 
  -6   8   6        0.50        1.46      1.80 o 
  -5   8   6       16.99       19.06      2.15 o 
  -4   8   6       15.90       15.41      1.66 o 
  -3   8   6        1.56        1.76      1.14 o 
  -2   8   6       25.89       26.58      1.83 o 
  -1   8   6      153.22      156.32      7.38 o 
   0   8   6        5.81        4.52      1.45 o 
   1   8   6       48.70       51.11      4.25 o 
   2   8   6       85.19       77.25      4.18 o 
   3   8   6       17.22       16.24      2.47 o 
   4   8   6       28.54       24.92      2.92 o 
  -7   9   6       10.25       11.77      2.47 o 
  -6   9   6        2.04        3.00      1.98 o 
  -5   9   6       24.68       24.45      3.04 o 
  -4   9   6      145.91      167.22      8.22 o 
  -3   9   6      141.14      155.09      4.29 o 
  -2   9   6       71.36       84.38      5.08 o 
  -1   9   6       31.85       33.85      2.27 o 
   0   9   6        1.01        1.72      1.31 o 
   1   9   6       57.76       48.08      5.16 o 
   2   9   6       84.08       84.88      6.64 o 
   3   9   6        2.24        1.89      1.60 o 
   4   9   6       12.46       10.91      2.23 o 
  -7  10   6        1.00        1.55      1.73 o 
  -6  10   6        9.73       10.19      3.31 o 
  -5  10   6       36.69       45.98      4.03 o 
  -4  10   6       93.21      109.34      7.05 o 
  -3  10   6      104.49      117.63      3.86 o 
  -2  10   6       47.51       50.21      3.65 o 
  -1  10   6       83.52       84.30      3.10 o 
   0  10   6      194.31      172.80     13.02 o 
   1  10   6       24.91       20.79      2.26 o 
   2  10   6       22.79       20.76      2.44 o 
   3  10   6       16.28       15.21      2.36 o 
   4  10   6        7.39        3.97      1.88 o 
  -6  11   6        2.12        0.59      2.19 o 
  -5  11   6       30.12       38.09      6.03 o 
  -4  11   6        1.06        1.39      1.65 o 
  -3  11   6       52.84       57.59      3.22 o 
  -2  11   6      175.90      185.76      8.45 o 
  -1  11   6      234.01      228.86     14.36 o 
   0  11   6       22.90       29.73      2.82 o 
   1  11   6       71.68       59.63      5.76 o 
   2  11   6        2.04        1.56      1.28 o 
   3  11   6        2.80        3.98      1.75 o 
  -5  12   6       56.62       68.39      7.29 o 
  -4  12   6        2.62        4.05      1.58 o 
  -3  12   6        7.01        5.92      2.02 o 
  -2  12   6        6.62        7.22      1.37 o 
  -1  12   6       30.12       30.67      2.42 o 
   0  12   6       65.33       58.32      7.70 o 
   1  12   6      127.27      107.16     17.43 o 
   2  12   6       53.26       43.73      7.64 o 
   3  12   6        3.69        1.77      1.43 o 
  -5  13   6       10.95       11.98      4.12 o 
  -4  13   6       10.22       11.74      2.05 o 
  -3  13   6       15.06       15.24      1.79 o 
  -2  13   6       12.81       15.19      1.91 o 
  -1  13   6       32.58       35.11      2.60 o 
   0  13   6        8.71        9.76      1.94 o 
   1  13   6       50.91       47.43      8.50 o 
   2  13   6       11.75       11.53      1.99 o 
  -4  14   6        6.94        8.77      1.90 o 
  -3  14   6        0.52        0.73      1.45 o 
  -2  14   6        0.25        1.98      1.22 o 
  -1  14   6        3.63        3.33      1.35 o 
   0  14   6       14.50       14.06      3.16 o 
   1  14   6       11.25       10.73      1.94 o 
  -8   0   7       72.25       88.40      6.86 o 
  -7   0   7        0.02        0.89      1.70 o 
  -6   0   7       59.11       57.74      4.84 o 
  -5   0   7       13.35       11.09      2.35 o 
  -4   0   7      261.84      229.30      8.27 o 
  -3   0   7       93.70       90.72      3.40 o 
  -2   0   7       40.62       38.63      2.44 o 
  -1   0   7       13.77       10.55      1.66 o 
   0   0   7        3.23        3.57      1.48 o 
   1   0   7        2.51        3.05      1.60 o 
   2   0   7       13.11       11.94      1.84 o 
   3   0   7        7.37        9.09      2.87 o 
   4   0   7       20.69       20.38      3.91 o 
   5   0   7        0.24        1.54      2.81 o 
  -8   1   7       17.32       19.41      2.76 o 
  -7   1   7       28.33       26.63      3.17 o 
  -6   1   7       13.51       11.15      1.75 o 
  -5   1   7      146.41      125.23      4.56 o 
  -4   1   7       94.93       77.70      3.56 o 
  -3   1   7        3.42        2.66      0.71 o 
  -2   1   7      535.61      511.27     20.77 o 
  -1   1   7      599.47      569.63      6.10 o 
   0   1   7       36.73       37.26      2.09 o 
   1   1   7      312.31      332.40      8.17 o 
   2   1   7      153.04      158.33      4.27 o 
   3   1   7       15.99       13.92      2.19 o 
   4   1   7        3.58        4.26      2.00 o 
   5   1   7        4.04        5.96      2.40 o 
  -8   2   7        3.82        6.51      3.33 o 
  -7   2   7       11.69       12.67      1.99 o 
  -6   2   7        3.65        3.85      1.87 o 
  -5   2   7       62.76       55.36      4.06 o 
  -4   2   7      130.18      127.52      5.45 o 
  -3   2   7       10.55       11.58      1.12 o 
  -2   2   7       11.14       10.93      1.17 o 
  -1   2   7       31.66       29.69      1.68 o 
   0   2   7      217.29      250.77      4.30 o 
   1   2   7       57.23       55.36      5.54 o 
   2   2   7       80.44       67.19      5.24 o 
   3   2   7       51.13       63.10      3.19 o 
   4   2   7       17.59       20.10      2.86 o 
   5   2   7       17.50       20.44      3.26 o 
  -8   3   7        1.34        0.29      2.84 o 
  -7   3   7        0.39        0.12      1.63 o 
  -6   3   7        8.67        8.29      1.41 o 
  -5   3   7       49.14       44.94      4.08 o 
  -4   3   7       13.58       11.54      1.24 o 
  -3   3   7       41.21       39.99      1.84 o 
  -2   3   7      245.75      244.54      4.94 o 
  -1   3   7      212.10      217.62      4.66 o 
   0   3   7      132.31      136.19      3.56 o 
   1   3   7      257.83      263.71      4.48 o 
   2   3   7       97.59       95.82      3.46 o 
   3   3   7       25.37       24.64      2.19 o 
   4   3   7       83.71      104.56      5.66 o 
   5   3   7       11.13       15.61      3.01 o 
  -8   4   7        2.28        2.06      2.82 o 
  -7   4   7        9.78       12.46      1.89 o 
  -6   4   7        7.13        8.73      1.45 o 
  -5   4   7       19.01       18.92      1.79 o 
  -4   4   7       46.84       42.38      2.06 o 
  -3   4   7       19.89       17.67      1.41 o 
  -2   4   7        7.32        9.37      1.24 o 
  -1   4   7        9.12        6.64      1.20 o 
   0   4   7       28.39       28.42      1.96 o 
   1   4   7       58.00       64.31      7.15 o 
   2   4   7       73.31       67.24      8.38 o 
   3   4   7       21.85       21.25      2.09 o 
   4   4   7       39.50       40.29      3.75 o 
   5   4   7       33.06       46.96      4.53 o 
  -8   5   7        1.82        5.39      2.31 o 
  -7   5   7       15.70       18.72      4.23 o 
  -6   5   7        3.43        1.82      1.31 o 
  -5   5   7        2.10        0.00      1.21 o 
  -4   5   7       11.37       12.36      1.34 o 
  -3   5   7       12.41       11.04      1.25 o 
  -2   5   7      113.61      105.55      2.98 o 
  -1   5   7      273.14      257.10     12.73 o 
   0   5   7       73.46       69.58      6.39 o 
   1   5   7      207.59      187.32      6.09 o 
   2   5   7      103.57       94.48     10.90 o 
   3   5   7       39.21       36.04      3.24 o 
   4   5   7        2.17        1.86      1.73 o 
   5   5   7       17.88       19.73      4.88 o 
  -8   6   7        8.05        9.27      3.03 o 
  -7   6   7       15.35       21.04      3.23 o 
  -6   6   7       25.20       28.84      2.57 o 
  -5   6   7       20.62       21.24      2.21 o 
  -4   6   7        8.44        8.76      1.24 o 
  -3   6   7        6.85        6.24      1.11 o 
  -2   6   7       24.16       25.92      2.19 o 
  -1   6   7       65.83       61.93      2.73 o 
   0   6   7        7.13        6.54      1.23 o 
   1   6   7      116.63      122.07      5.07 o 
   2   6   7       36.33       37.49      3.19 o 
   3   6   7       26.58       23.30      2.81 o 
   4   6   7       19.27       16.99      2.80 o 
  -7   7   7       39.95       47.91      4.13 o 
  -6   7   7       15.17       16.26      2.66 o 
  -5   7   7       58.21       60.79      3.38 o 
  -4   7   7       56.34       57.58      2.81 o 
  -3   7   7       29.59       28.59      1.84 o 
  -2   7   7       14.12       13.69      1.35 o 
  -1   7   7       28.85       31.13      1.87 o 
   0   7   7      151.76      135.70     17.41 o 
   1   7   7      229.58      213.45     16.89 o 
   2   7   7      125.65      121.48      5.43 o 
   3   7   7        0.56        0.00      2.23 o 
   4   7   7       19.11       19.14      2.92 o 
  -7   8   7        8.95       11.05      2.50 o 
  -6   8   7       14.33       14.06      2.83 o 
  -5   8   7       28.01       30.88      2.63 o 
  -4   8   7        2.09        1.61      1.27 o 
  -3   8   7      128.94      132.07      4.85 o 
  -2   8   7       70.76       68.00      2.83 o 
  -1   8   7        4.08        3.06      1.06 o 
   0   8   7       23.05       23.31      2.74 o 
   1   8   7      104.23       89.61     10.02 o 
   2   8   7      187.19      179.02     10.64 o 
   3   8   7        9.54       10.88      2.28 o 
   4   8   7       16.16       17.45      2.77 o 
  -7   9   7        2.59        3.50      1.88 o 
  -6   9   7        0.61        0.00      1.92 o 
  -5   9   7       38.58       40.83      2.99 o 
  -4   9   7       78.69       88.57      3.60 o 
  -3   9   7       17.87       18.44      1.83 o 
  -2   9   7       10.96        9.89      1.51 o 
  -1   9   7        2.64        1.82      1.14 o 
   0   9   7        6.09        6.97      2.28 o 
   1   9   7       14.43       11.20      2.44 o 
   2   9   7       53.77       51.83      3.75 o 
   3   9   7       12.44       12.72      2.42 o 
  -6  10   7        6.39        7.89      3.77 o 
  -5  10   7       21.67       21.73      3.18 o 
  -4  10   7       56.16       65.51      3.87 o 
  -3  10   7       19.32       20.70      1.94 o 
  -2  10   7       37.29       41.58      2.50 o 
  -1  10   7       55.29       58.36      3.15 o 
   0  10   7        5.40        6.13      1.60 o 
   1  10   7       22.27       17.97      3.09 o 
   2  10   7        8.42        9.34      2.03 o 
   3  10   7       17.73       17.26      2.64 o 
  -6  11   7        4.65        4.72      2.26 o 
  -5  11   7       52.36       61.42      6.17 o 
  -4  11   7       41.67       48.72      3.01 o 
  -3  11   7       37.72       42.23      3.22 o 
  -2  11   7        0.49        1.78      1.13 o 
  -1  11   7       15.75       15.01      1.83 o 
   0  11   7       24.49       18.11      2.40 o 
   1  11   7        7.79        7.84      1.67 o 
   2  11   7       21.50       17.39      3.88 o 
  -5  12   7       34.28       37.85      4.15 o 
  -4  12   7       32.47       38.25      3.20 o 
  -3  12   7       23.89       27.04      3.11 o 
  -2  12   7        8.51       11.10      1.76 o 
  -1  12   7        3.65        4.34      1.16 o 
   0  12   7       34.62       30.91      2.99 o 
   1  12   7       69.73       63.81     12.13 o 
   2  12   7       13.49       10.88      3.04 o 
  -4  13   7       13.55       19.90      3.17 o 
  -3  13   7       10.97       15.69      2.21 o 
  -2  13   7        9.46       10.93      1.85 o 
  -1  13   7       22.30       25.84      2.34 o 
   0  13   7       18.64       21.52      4.33 o 
   1  13   7       22.45       19.40      3.10 o 
  -2  14   7        2.30        4.88      1.50 o 
  -1  14   7        5.68        5.90      1.38 o 
  -8   0   8       78.98       72.08      6.16 o 
  -7   0   8      112.45       99.93      6.81 o 
  -6   0   8        1.21        3.92      1.91 o 
  -5   0   8      410.23      345.34     11.37 o 
  -4   0   8      279.26      256.12      9.63 o 
  -3   0   8        0.42        0.51      1.17 o 
  -2   0   8       47.51       50.60      3.02 o 
  -1   0   8        9.33        6.83      1.40 o 
   0   0   8       11.46       13.93      2.34 o 
   1   0   8      126.64      119.85      4.82 o 
   2   0   8       77.11       70.07      5.50 o 
   3   0   8       73.84       80.81      6.49 o 
   4   0   8       15.66       16.14      3.88 o 
  -8   1   8       20.73       23.01      2.79 o 
  -7   1   8       10.93        9.86      1.91 o 
  -6   1   8       94.54       81.29      4.18 o 
  -5   1   8       33.84       26.58      2.42 o 
  -4   1   8       87.79       71.73     15.96 o 
  -3   1   8      141.04      128.54     26.38 o 
  -2   1   8      485.28      452.13     14.93 o 
  -1   1   8      128.22      140.08      3.31 o 
   0   1   8       14.00       13.54      1.51 o 
   1   1   8       13.42       11.85      1.35 o 
   2   1   8       29.17       31.34      2.35 o 
   3   1   8        5.17        3.58      2.02 o 
   4   1   8       11.32       15.19      2.92 o 
  -8   2   8        1.07        0.23      1.75 o 
  -7   2   8        6.34        6.41      1.72 o 
  -6   2   8        6.27        6.64      1.69 o 
  -5   2   8       69.27       61.02      3.53 o 
  -4   2   8        3.98        4.93      1.17 o 
  -3   2   8        6.66        7.30      1.58 o 
  -2   2   8      148.09      127.53     10.38 o 
  -1   2   8       52.42       45.00      2.45 o 
   0   2   8       33.83       36.44      2.34 o 
   1   2   8       26.73       24.33      6.20 o 
   2   2   8        0.87        0.13      1.11 o 
   3   2   8        3.94        3.46      2.02 o 
   4   2   8       29.32       33.90      3.71 o 
  -8   3   8       11.52       15.57      4.39 o 
  -7   3   8        6.91        4.98      1.63 o 
  -6   3   8        0.53        0.31      1.18 o 
  -5   3   8       51.63       42.95      3.09 o 
  -4   3   8      124.48      119.66      3.90 o 
  -3   3   8       22.70       22.43      1.55 o 
  -2   3   8      112.90      103.00      3.47 o 
  -1   3   8       90.65       92.12      3.37 o 
   0   3   8       29.38       28.66      2.11 o 
   1   3   8        3.44        3.20      2.89 o 
   2   3   8       28.36       31.01      3.05 o 
   3   3   8        8.43        6.64      2.12 o 
   4   3   8       44.00       57.99      6.39 o 
  -8   4   8        1.71        3.34      3.36 o 
  -7   4   8        0.86        1.46      1.76 o 
  -6   4   8       11.46       10.51      1.86 o 
  -5   4   8       55.24       53.86      4.06 o 
  -4   4   8        8.24        8.13      1.22 o 
  -3   4   8       94.76       96.88      3.65 o 
  -2   4   8       16.36       18.84      1.54 o 
  -1   4   8       17.64       17.25      1.76 o 
   0   4   8      122.86      110.95      9.08 o 
   1   4   8      159.20      155.41      7.35 o 
   2   4   8       25.56       29.92      3.25 o 
   3   4   8       70.43       87.35     14.68 o 
   4   4   8       17.56       17.25      4.83 o 
  -8   5   8        2.45        4.67      3.21 o 
  -7   5   8        1.69        1.74      1.91 o 
  -6   5   8       21.66       25.67      2.31 o 
  -5   5   8       47.66       50.14      4.61 o 
  -4   5   8       11.26       11.98      1.38 o 
  -3   5   8       10.12       10.83      1.29 o 
  -2   5   8       26.07       26.57      1.73 o 
  -1   5   8       21.99       18.71      1.75 o 
   0   5   8      111.02       94.37      8.62 o 
   1   5   8       27.13       27.47      3.58 o 
   2   5   8       24.59       22.96      5.02 o 
   3   5   8        0.11        0.00      1.68 o 
   4   5   8       10.81       10.84      4.10 o 
  -7   6   8       14.68       12.37      2.69 o 
  -6   6   8       22.79       21.03      2.35 o 
  -5   6   8       43.06       45.92      4.04 o 
  -4   6   8       48.69       48.90      2.59 o 
  -3   6   8        8.95        9.48      1.32 o 
  -2   6   8        8.24        7.53      1.19 o 
  -1   6   8        2.58        1.89      1.07 o 
   0   6   8       47.38       38.12      8.99 o 
   1   6   8       11.91       13.57      2.34 o 
   2   6   8        2.02        2.81      1.80 o 
   3   6   8        2.84        3.26      2.03 o 
   4   6   8        1.64        0.00      3.50 o 
  -7   7   8       16.83       25.47      3.46 o 
  -6   7   8       21.00       21.84      2.51 o 
  -5   7   8       17.79       17.32      2.17 o 
  -4   7   8       53.32       53.47      3.76 o 
  -3   7   8        3.63        1.37      1.03 o 
  -2   7   8       13.55       13.64      1.44 o 
  -1   7   8        8.98        8.74      1.43 o 
   0   7   8        8.69        8.70      1.92 o 
   1   7   8       11.49       11.05      2.15 o 
   2   7   8       78.15       78.65      7.85 o 
   3   7   8        6.49        4.74      3.47 o 
  -7   8   8        2.59        3.01      3.95 o 
  -6   8   8        7.61       13.01      2.82 o 
  -5   8   8      101.48      117.26      4.83 o 
  -4   8   8       87.60       91.59      3.68 o 
  -3   8   8       20.95       20.40      1.81 o 
  -2   8   8      235.06      223.37      4.85 o 
  -1   8   8       59.40       56.10      4.54 o 
   0   8   8        4.83        5.64      1.70 o 
   1   8   8       75.59       69.29      8.85 o 
   2   8   8       36.54       32.84      5.07 o 
   3   8   8        3.75        2.66      2.96 o 
  -6   9   8        1.42        5.00      3.80 o 
  -5   9   8        9.54       11.08      2.10 o 
  -4   9   8       27.80       29.37      2.38 o 
  -3   9   8       17.86       18.87      1.93 o 
  -2   9   8       28.09       30.12      2.20 o 
  -1   9   8       20.75       20.89      4.31 o 
   0   9   8       48.02       37.35      7.19 o 
   1   9   8       51.03       45.02      7.79 o 
   2   9   8       18.42       18.41      2.66 o 
  -6  10   8        8.95        8.17      2.55 o 
  -5  10   8       47.09       57.51      3.60 o 
  -4  10   8       25.54       26.63      2.38 o 
  -3  10   8        0.82        1.38      1.21 o 
  -2  10   8       20.76       23.66      2.63 o 
  -1  10   8        0.69        0.44      1.46 o 
   0  10   8        3.44        2.84      1.46 o 
   1  10   8        3.68        2.88      1.52 o 
   2  10   8        7.29        7.25      1.90 o 
  -5  11   8       25.97       32.52      5.90 o 
  -4  11   8       22.13       22.52      2.83 o 
  -3  11   8        9.31       10.39      1.74 o 
  -2  11   8       10.50       10.40      1.72 o 
  -1  11   8        1.57        1.56      1.50 o 
   0  11   8       11.23       14.03      2.27 o 
   1  11   8        3.72        2.84      1.42 o 
  -4  12   8        0.16        2.02      1.46 o 
  -3  12   8        0.91        2.48      1.40 o 
  -2  12   8        2.64        3.27      1.36 o 
  -1  12   8        1.37        0.48      1.10 o 
   0  12   8       10.77       11.38      2.09 o 
  -2  13   8        2.76        3.84      1.46 o 
  -1  13   8        1.11        2.84      1.46 o 
  -8   0   9       31.54       24.64      4.10 o 
  -7   0   9       86.95       76.58      6.31 o 
  -6   0   9       24.49       20.26      3.31 o 
  -5   0   9        7.56        5.99      2.18 o 
  -4   0   9      239.72      217.77      9.49 o 
  -3   0   9       46.68       48.10      4.66 o 
  -2   0   9       22.38       18.41      3.28 o 
  -1   0   9       31.22       25.96      2.56 o 
   0   0   9      116.85      113.89      4.70 o 
   1   0   9       34.32       35.82      3.19 o 
   2   0   9        0.00        0.00      2.42 o 
   3   0   9        0.35        0.00      2.85 o 
  -8   1   9       23.53       19.22      2.68 o 
  -7   1   9       23.78       24.04      3.79 o 
  -6   1   9       43.68       34.83      2.96 o 
  -5   1   9      184.64      157.59      5.72 o 
  -4   1   9       34.02       27.91      2.55 o 
  -3   1   9      148.50      137.29     13.18 o 
  -2   1   9      261.38      225.48     30.20 o 
  -1   1   9       54.95       54.77      4.86 o 
   0   1   9       68.43       67.64      3.19 o 
   1   1   9      100.74      106.19      5.41 o 
   2   1   9        3.87        2.49      2.11 o 
   3   1   9       14.69       18.71      3.03 o 
  -8   2   9        7.21        5.63      1.90 o 
  -7   2   9        2.19        2.75      1.48 o 
  -6   2   9        7.71        7.83      1.73 o 
  -5   2   9        2.68        3.06      1.38 o 
  -4   2   9        0.08        1.64      1.05 o 
  -3   2   9       64.15       58.52      2.83 o 
  -2   2   9      111.38      105.07     10.34 o 
  -1   2   9       65.54       69.54      3.13 o 
   0   2   9       61.58       69.61      4.58 o 
   1   2   9       34.18       40.12      5.73 o 
   2   2   9       17.93       19.96      5.65 o 
   3   2   9        0.28        0.00      3.01 o 
  -8   3   9        8.91       14.09      2.73 o 
  -7   3   9        1.32        2.31      1.53 o 
  -6   3   9       11.25        7.73      1.67 o 
  -5   3   9       17.30       16.29      2.17 o 
  -4   3   9        3.27        2.70      1.15 o 
  -3   3   9       43.00       41.65      2.49 o 
  -2   3   9      178.76      182.25      6.09 o 
  -1   3   9        4.76        4.93      1.36 o 
   0   3   9       10.55       11.32      1.66 o 
   1   3   9       41.33       37.65      3.37 o 
   2   3   9        0.54        0.00      1.80 o 
   3   3   9        6.47        4.50      3.77 o 
  -7   4   9        1.02        2.58      1.53 o 
  -6   4   9       12.67       10.56      2.00 o 
  -5   4   9        3.61        4.86      1.54 o 
  -4   4   9       29.69       28.09      2.19 o 
  -3   4   9       57.28       50.22      4.42 o 
  -2   4   9      123.35      119.24      4.09 o 
  -1   4   9       40.83       38.85      2.44 o 
   0   4   9       17.06       16.67      2.28 o 
   1   4   9       10.32       11.84      2.35 o 
   2   4   9       11.47       14.53      2.63 o 
   3   4   9       12.47       10.19      4.20 o 
  -7   5   9        0.89        2.15      1.78 o 
  -6   5   9       11.72       11.23      2.04 o 
  -5   5   9       29.17       26.48      2.29 o 
  -4   5   9        3.02        4.90      1.30 o 
  -3   5   9       38.78       38.55      2.20 o 
  -2   5   9       17.57       17.00      1.88 o 
  -1   5   9       11.14       12.59      1.61 o 
   0   5   9       45.00       51.74      3.46 o 
   1   5   9       66.03       71.46      4.52 o 
   2   5   9        2.74        3.91      2.13 o 
   3   5   9        1.20        0.00      1.79 o 
  -7   6   9        4.84        6.69      2.42 o 
  -6   6   9       21.41       21.45      2.60 o 
  -5   6   9       11.41       11.41      1.75 o 
  -4   6   9       19.03       18.50      1.67 o 
  -3   6   9       44.49       48.62      3.04 o 
  -2   6   9       87.50       79.62      7.89 o 
  -1   6   9       62.46       57.58      2.97 o 
   0   6   9       28.52       28.34      2.98 o 
   1   6   9       32.25       33.27      3.28 o 
   2   6   9        0.27        0.19      1.88 o 
   3   6   9        0.53        0.00      2.22 o 
  -7   7   9        7.17        6.34      3.31 o 
  -6   7   9        1.27        0.26      1.84 o 
  -5   7   9       25.28       27.94      2.18 o 
  -4   7   9       26.06       26.13      2.82 o 
  -3   7   9       16.37       14.96      1.70 o 
  -2   7   9       88.16       85.47      3.69 o 
  -1   7   9        0.84        2.88      1.59 o 
   0   7   9       24.76       18.44      3.77 o 
   1   7   9       87.62       75.06     11.51 o 
   2   7   9        3.65        1.81      1.80 o 
  -6   8   9        0.75        0.00      1.58 o 
  -5   8   9        7.59       10.04      2.12 o 
  -4   8   9       21.19       21.85      2.31 o 
  -3   8   9       24.17       22.94      2.23 o 
  -2   8   9       21.09       21.10      2.36 o 
  -1   8   9        8.49        8.08      1.94 o 
   0   8   9        0.60        0.82      1.37 o 
   1   8   9       32.86       31.56      7.56 o 
   2   8   9       12.71       16.33      3.42 o 
  -6   9   9        0.03        0.95      2.24 o 
  -5   9   9       26.87       29.46      2.63 o 
  -4   9   9       23.05       29.65      2.41 o 
  -3   9   9       12.47       14.12      1.92 o 
  -2   9   9       12.12       12.64      1.65 o 
  -1   9   9        3.38        4.42      1.70 o 
   0   9   9        2.16        2.51      1.41 o 
   1   9   9        3.30        4.51      1.74 o 
  -5  10   9       30.77       34.55      2.69 o 
  -4  10   9       78.91       85.15      5.55 o 
  -3  10   9        9.64       11.21      1.87 o 
  -2  10   9       22.88       27.51      2.47 o 
  -1  10   9        2.49        3.71      1.67 o 
   0  10   9        4.12        4.79      1.65 o 
   1  10   9        2.89        3.28      1.58 o 
  -4  11   9        1.38        2.10      1.49 o 
  -3  11   9       14.76       18.62      2.19 o 
  -2  11   9        5.68        8.12      1.59 o 
  -1  11   9        5.76        6.50      1.88 o 
   0  11   9        2.99        4.24      1.99 o 
  -7   0  10        1.03        0.93      2.08 o 
  -6   0  10        3.89        2.68      2.14 o 
  -5   0  10       54.84       39.36      4.39 o 
  -4   0  10       52.60       46.21      4.93 o 
  -3   0  10      147.54      141.91      8.19 o 
  -2   0  10      125.07      124.30      7.78 o 
  -1   0  10       14.47       18.35      3.48 o 
   0   0  10       85.36      100.98      7.32 o 
  -7   1  10       11.69       11.76      2.13 o 
  -6   1  10        9.38        6.34      1.75 o 
  -5   1  10        4.64        3.41      1.40 o 
  -4   1  10       51.38       44.29      3.31 o 
  -3   1  10       57.39       52.88      3.64 o 
  -2   1  10       91.42       82.92      4.55 o 
  -1   1  10       55.29       57.36      3.91 o 
   0   1  10        1.42        0.00      1.33 o 
   1   1  10       15.83       21.92      2.96 o 
   2   1  10       21.51       22.46      4.56 o 
  -7   2  10        6.59        7.15      1.90 o 
  -6   2  10        1.95        1.79      1.28 o 
  -5   2  10       15.03       12.04      1.93 o 
  -4   2  10       11.52       12.39      2.05 o 
  -3   2  10       18.91       17.56      2.39 o 
  -2   2  10       90.52       84.17      4.31 o 
  -1   2  10        0.60        1.42      1.25 o 
   0   2  10        8.77        9.96      1.74 o 
   1   2  10       12.32       13.54      2.79 o 
   2   2  10        2.75        0.00      3.08 o 
  -7   3  10        2.98        3.61      1.66 o 
  -6   3  10        9.76        7.00      2.36 o 
  -5   3  10       23.06       19.50      2.37 o 
  -4   3  10       38.21       37.33      2.55 o 
  -3   3  10      124.73      119.00      4.78 o 
  -2   3  10       41.38       36.15      3.28 o 
  -1   3  10       10.42       11.99      1.70 o 
   0   3  10        8.27        8.22      2.19 o 
   1   3  10        1.31        0.23      1.82 o 
   2   3  10        4.71        2.87      3.26 o 
  -7   4  10        5.35        5.61      1.78 o 
  -6   4  10        5.41        4.09      1.61 o 
  -5   4  10        9.98       10.60      1.62 o 
  -4   4  10       13.93       15.66      1.88 o 
  -3   4  10        2.80        1.70      1.27 o 
  -2   4  10       38.79       36.47      2.60 o 
  -1   4  10       18.29       18.92      2.00 o 
   0   4  10        8.62        9.30      2.01 o 
   1   4  10        6.02        4.74      2.08 o 
   2   4  10        3.48        5.35      2.50 o 
  -7   5  10        0.37        0.31      1.64 o 
  -6   5  10       19.50       18.85      2.53 o 
  -5   5  10       28.20       30.31      2.48 o 
  -4   5  10        3.95        2.25      1.25 o 
  -3   5  10        5.77        5.22      1.41 o 
  -2   5  10       25.39       26.70      3.70 o 
  -1   5  10       29.71       29.91      2.45 o 
   0   5  10        0.90        1.93      1.66 o 
   1   5  10       21.56       21.07      3.67 o 
   2   5  10        5.06        2.12      2.43 o 
  -6   6  10        4.19        5.25      1.73 o 
  -5   6  10        8.18        9.44      1.68 o 
  -4   6  10        2.64        4.63      1.47 o 
  -3   6  10       19.50       20.88      2.15 o 
  -2   6  10       14.96       17.45      1.98 o 
  -1   6  10        6.91        7.73      2.01 o 
   0   6  10        4.71        4.95      1.89 o 
   1   6  10        4.86        5.49      2.03 o 
  -6   7  10        1.92        2.40      2.15 o 
  -5   7  10        3.27        4.15      1.43 o 
  -4   7  10       13.82       13.78      2.41 o 
  -3   7  10       19.29       18.81      2.06 o 
  -2   7  10        6.32        8.37      1.60 o 
  -1   7  10        1.04        0.54      1.41 o 
   0   7  10       27.76       29.85      3.72 o 
   1   7  10       57.22       52.52      8.66 o 
  -5   8  10       33.43       41.02      3.44 o 
  -4   8  10       18.07       20.25      2.26 o 
  -3   8  10       10.48       10.99      1.53 o 
  -2   8  10       15.92       17.00      2.47 o 
  -1   8  10        2.67        4.11      1.70 o 
   0   8  10       19.29       16.91      2.40 o 
   1   8  10       13.29       13.39      3.01 o 
  -5   9  10       23.68       29.51      3.24 o 
  -4   9  10       14.42       16.68      2.17 o 
  -3   9  10       30.30       31.07      2.83 o 
  -2   9  10       31.24       30.51      3.29 o 
  -1   9  10        3.94        4.60      1.73 o 
   0   9  10       10.67       12.25      2.19 o 
  -3  10  10       18.86       20.26      2.29 o 
  -2  10  10        0.56        1.02      1.59 o 
  -1  10  10       12.37       13.82      2.41 o 
  -6   0  11        2.63        4.41      2.35 o 
  -5   0  11        0.74        0.20      1.69 o 
  -4   0  11       10.88        9.58      2.77 o 
  -3   0  11        1.09        0.29      1.92 o 
  -2   0  11        7.83        9.55      3.02 o 
  -1   0  11       41.67       55.26      5.90 o 
   0   0  11        4.33        8.53      3.02 o 
  -6   1  11        2.11        2.62      1.50 o 
  -5   1  11       15.99       15.35      2.19 o 
  -4   1  11       11.37        8.35      1.76 o 
  -3   1  11       18.55       16.96      2.43 o 
  -2   1  11        9.11        8.64      2.05 o 
  -1   1  11        4.95        4.64      1.74 o 
   0   1  11       17.43       17.14      2.64 o 
  -6   2  11        6.77        6.18      1.73 o 
  -5   2  11       14.10       15.16      2.21 o 
  -4   2  11        3.98        3.93      1.47 o 
  -3   2  11       40.86       35.92      3.31 o 
  -2   2  11        7.88        8.85      1.98 o 
  -1   2  11        4.88        5.08      1.83 o 
   0   2  11        1.05        5.49      2.90 o 
   1   2  11        1.13        2.86      2.49 o 
  -6   3  11        1.31        0.48      1.34 o 
  -5   3  11        5.03        5.34      1.63 o 
  -4   3  11        4.24        4.97      1.68 o 
  -3   3  11       76.73       67.03      5.63 o 
  -2   3  11       33.15       33.31      3.18 o 
  -1   3  11       18.75       21.89      2.23 o 
   0   3  11        0.81        2.50      1.54 o 
   1   3  11        0.81        2.27      1.94 o 
  -6   4  11        4.12        4.47      1.56 o 
  -5   4  11        0.53        1.34      1.33 o 
  -4   4  11        3.73        3.73      1.63 o 
  -3   4  11       28.81       28.61      2.43 o 
  -2   4  11        2.05        2.43      1.30 o 
  -1   4  11        6.35        7.83      1.93 o 
   0   4  11        1.79        4.95      1.89 o 
   1   4  11        3.92        3.49      2.20 o 
  -6   5  11        2.89        3.76      1.57 o 
  -5   5  11        1.15        1.96      1.77 o 
  -4   5  11        3.12        4.35      1.42 o 
  -3   5  11       13.73       12.49      1.73 o 
  -2   5  11        7.50        8.27      1.64 o 
  -1   5  11        1.26        3.03      1.71 o 
   0   5  11        0.80        3.30      1.87 o 
  -5   6  11        6.51        9.59      2.15 o 
  -4   6  11        2.12        2.99      1.26 o 
  -3   6  11       19.50       21.56      2.26 o 
  -2   6  11       12.86       11.09      1.68 o 
  -1   6  11       14.93       18.00      2.89 o 
   0   6  11       30.68       29.57      4.72 o 
  -5   7  11        4.50        5.94      1.80 o 
  -4   7  11       11.55       13.37      1.90 o 
  -3   7  11       10.88       11.56      1.86 o 
  -2   7  11        6.92        7.06      1.92 o 
  -1   7  11        2.20        6.28      2.01 o 
  -3   8  11        0.45        1.69      1.26 o 
  -2   8  11        2.83        3.15      1.85 o 
  -5   0  12        1.79        2.16      1.73 o 
  -4   0  12        0.03        1.10      1.98 o 
  -3   0  12        7.81        7.58      2.92 o 
  -2   0  12        3.05        5.74      2.55 o 
  -5   1  12        5.46        8.68      1.85 o 
  -4   1  12        0.90        3.91      1.60 o 
  -3   1  12        6.88        9.43      2.16 o 
  -2   1  12       31.78       42.59      3.92 o 
  -1   1  12       16.23       19.10      2.92 o 
  -5   2  12        2.62        4.36      1.63 o 
  -4   2  12        0.66        1.12      1.40 o 
  -3   2  12       10.12        7.06      1.92 o 
  -2   2  12       20.36       23.28      3.12 o 
  -1   2  12       10.47       18.39      2.71 o 
  -5   3  12        2.44        4.90      1.55 o 
  -4   3  12       12.05       12.43      2.95 o 
  -3   3  12       79.13       68.87      6.78 o 
  -2   3  12       27.25       27.57      3.08 o 
  -1   3  12        1.46        3.26      2.20 o 
  -4   4  12        5.37        8.77      2.03 o 
  -3   4  12        4.47        4.67      1.73 o 
  -2   4  12        8.57       12.41      2.24 o 
  -1   4  12        1.64        4.00      2.48 o 
  -3   5  12        5.99        6.05      1.74 o 
  -2   5  12        6.27        7.76      1.50 o 
                                                 
